# Supplementary material for: Genetic Diversity of Composite Enterotoxigenic Staphylococcus epidermidis Pathogenicity Islands
Source: Genome Biol Evol. 2019 Nov 26;11(12):3498–509. doi: 10.1093/gbe/evz259 (PMC6931896; doi:10.1093/gbe/evz259)
Supplement: evz259_Supplementary_Data [file evz259_supplementary_data.zip]

Archive with 5 entries (5 files):
- S2_All_isolates_tree.pdf
- S3_Staphylococcal_enterotoxin_genes.xlsx
- S4_BLAST_results.xlsx
- S5_SaPIs_containing_sec_gene.xlsx
- S1_Isolate_list.xlsx
