# Supplementary material for: Genetic Diversity of Composite Enterotoxigenic Staphylococcus epidermidis Pathogenicity Islands
Source: Genome Biol Evol. 2019 Nov 26;11(12):3498–509. doi: 10.1093/gbe/evz259 (PMC6931896; doi:10.1093/gbe/evz259)
Supplement: evz259_Supplementary_Data [file evz259_supplementary_data.zip › S3_Staphylococcal_enterotoxin_genes.xlsx]

## Sheet: individual
#	Toxin	Gene	Genetic basis	Name	Strain	Accession No.	Reference
1	SEA	sea	prophage	ΦSa3ms, ΦSa3mw, Φ252B, ΦNM3, ΦMu50a	FRI337	M18970.1	Betley,M.J. and Mekalanos,J.J. Nucleotide sequence of the type A staphylococcal enterotoxin gene J. Bacteriol. 170 (1), 34-41 (1988)
2	SEB	seb	chromosome, plasmid, pathogenicity island	pZA10, SaPI3	COL	CP000046.1	Gill,S.R., Fouts,D.E., Archer,G.L., Mongodin,E.F., Deboy,R.T., Ravel,J., Paulsen,I.T., Kolonay,J.F., Brinkac,L., Beanan,M., Dodson,R.J., Daugherty,S.C., Madupu,R., Angiuoli,S.V., Durkin,A.S., Haft,D.H., Vamathevan,J., Khouri,H., Utterback,T., Lee,C.,Dimitrov,G., Jiang,L., Qin,H., Weidman,J., Tran,K., Kang,K., Hance,I.R., Nelson,K.E. and Fraser,C.M. Insights on evolution of virulence and resistanc…
3	SEC1	sec1	patogenicity island, plasmid	SaPI4, pZA10			Toxins (Basel). 2016 Jun 1;8(6). pii: E169. doi: 10.3390/toxins8060169. Sequence Variability in Staphylococcal Enterotoxin Genes seb, sec, and sed.
4	SEC2	sec2	pathogenicity island				Toxins (Basel). 2016 Jun 1;8(6). pii: E169. doi: 10.3390/toxins8060169. Sequence Variability in Staphylococcal Enterotoxin Genes seb, sec, and sed.
5	SEC3	sec3	pathogenicity island	SaPIn1/m1			Toxins (Basel). 2016 Jun 1;8(6). pii: E169. doi: 10.3390/toxins8060169. Sequence Variability in Staphylococcal Enterotoxin Genes seb, sec, and sed.
6	SECbovine	secbov	pathogenicity island	SaPIbov	RF122	AJ938182.1	Herron-Olson,L., Fitzgerald,J.R., Musser,J.M. and Kapur,V. Molecular correlates of host specialization in Staphylococcus aureus PLoS ONE 2 (10), E1120 (2007)
8	SED	sed	plasmid	pIB485, pF5	KSI1410	M94872.1	Bayles,K.W. and Iandolo,J.J. AUTHORS Bayles,K.W. and Iandolo,J.J. Genetic and molecular analyses of the gene encoding staphylococcal enterotoxin D JOURNAL J. Bacteriol. 171 (9), 4799-4806 (1989)
9	SEE	see	prophage	ΦSa	FRI918	M21319.1	Couch, J.L.; Soltis, M.T.; Betley, M.J. Cloning and nucleotide sequence of the type E staphylococcal enterotoxin gene. J. Bacteriol. 1988, 170, 2954–2960.
10	SEG	seg	egc	egc1-4	A900322	AF285760.1	Jarraud,S., Peyrat,M.A., Lim,A., Tristan,A., Bes,M., Mougel,C., Etienne,J., Vandenesch,F., Bonneville,M. and Lina,G. egc, a highly prevalent operon of enterotoxin gene, forms a putative nursery of superantigens in Staphylococcus aureus J. Immunol. 166 (1), 669-677 (2001)
11	SEH	seh	SCC		MSSA476	NC_002953.3	Holden,M.T., Feil,E.J., Lindsay,J.A., Peacock,S.J., Day,N.P., Enright,M.C., Foster,T.J., Moore,C.E., Hurst,L., Atkin,R., Barron,A., Bason,N., Bentley,S.D., Chillingworth,C., Chillingworth,T., Churcher,C., Clark,L., Corton,C., Cronin,A., Doggett,J., Dowd,L., Feltwell,T., Hance,Z., Harris,B., Hauser,H., Holroyd,S., Jagels,K., James,K.D., Lennard,N., Line,A., Mayes,R., Moule,S., Mungall,K., Ormond,D…
12	SEI	sei	egc	egc1-3	A900322	AF285760.1	Jarraud,S., Peyrat,M.A., Lim,A., Tristan,A., Bes,M., Mougel,C., Etienne,J., Vandenesch,F., Bonneville,M. and Lina,G. egc, a highly prevalent operon of enterotoxin gene, forms a putative nursery of superantigens in Staphylococcus aureus J. Immunol. 166 (1), 669-677 (2001)
13	SElR	ser	plasmid	pF5	Fukuoka 5	AB330135.1	Ono,H.K., Omoe,K., Imanishi,K., Iwakabe,Y., Hu,D.L., Kato,H., Saito,N., Nakane,A., Uchiyama,T. and Shinagawa,K. Identification and characterization of two novel staphylococcal enterotoxins, types S and T Infect. Immun. 76 (11), 4999-5005 (2008)
14	SES	ses	plasmid	pF5	Fukuoka 5	AB330135.2	Ono,H.K., Omoe,K., Imanishi,K., Iwakabe,Y., Hu,D.L., Kato,H., Saito,N., Nakane,A., Uchiyama,T. and Shinagawa,K. Identification and characterization of two novel staphylococcal enterotoxins, types S and T Infect. Immun. 76 (11), 4999-5005 (2008)
15	SET	set	plasmid	pF5	Fukuoka 5	AB330135.3	Ono,H.K., Omoe,K., Imanishi,K., Iwakabe,Y., Hu,D.L., Kato,H., Saito,N., Nakane,A., Uchiyama,T. and Shinagawa,K. Identification and characterization of two novel staphylococcal enterotoxins, types S and T Infect. Immun. 76 (11), 4999-5005 (2008)
16	SElJ	selj	plasmid	pF5	Fukuoka 5	AB330135.4	Ono,H.K., Omoe,K., Imanishi,K., Iwakabe,Y., Hu,D.L., Kato,H., Saito,N., Nakane,A., Uchiyama,T. and Shinagawa,K. Identification and characterization of two novel staphylococcal enterotoxins, types S and T Infect. Immun. 76 (11), 4999-5005 (2008)
17	SElK	selk	Pathogenicity island	SaPI1	RN4282	U93688.2	Lindsay,J.A., Ruzin,A., Ross,H.F., Kurepina,N. and Novick,R.P. The gene for toxic shock toxin is carried by a family of mobile pathogenicity islands in Staphylococcus aureus Mol. Microbiol. 29 (2), 527-543 (1998)
18	SElL	sell	pathogenicity island	SaPIbov	RF122	AJ938182.1	Herron-Olson,L., Fitzgerald,J.R., Musser,J.M. and Kapur,V. Molecular correlates of host specialization in Staphylococcus aureus PLoS ONE 2 (10), E1120 (2007)
19	SElM	selm	egc	egc1-3	A900322	AF285760.1	Jarraud,S., Peyrat,M.A., Lim,A., Tristan,A., Bes,M., Mougel,C., Etienne,J., Vandenesch,F., Bonneville,M. and Lina,G. egc, a highly prevalent operon of enterotoxin gene, forms a putative nursery of superantigens in Staphylococcus aureus J. Immunol. 166 (1), 669-677 (2001)
20	SElN	seln	egc	egc1-4	A900322	AF285760.1	Jarraud,S., Peyrat,M.A., Lim,A., Tristan,A., Bes,M., Mougel,C., Etienne,J., Vandenesch,F., Bonneville,M. and Lina,G. egc, a highly prevalent operon of enterotoxin gene, forms a putative nursery of superantigens in Staphylococcus aureus J. Immunol. 166 (1), 669-677 (2001)
21	SElO	selo	egc	egc1-4	A900322	AF285760.1	Jarraud,S., Peyrat,M.A., Lim,A., Tristan,A., Bes,M., Mougel,C., Etienne,J., Vandenesch,F., Bonneville,M. and Lina,G. egc, a highly prevalent operon of enterotoxin gene, forms a putative nursery of superantigens in Staphylococcus aureus J. Immunol. 166 (1), 669-677 (2001)
22	SElP	selp	prophage	Ф04-02981	04-02981	CP001844.2	Nubel,U., Dordel,J., Kurt,K., Strommenger,B., Westh,H., Shukla,S.K., Zemlickova,H., Leblois,R., Wirth,T., Jombart,T., Balloux,F. and Witte,W. A timescale for evolution, population expansion, and spatial spread of an emerging clone of methicillin-resistant Staphylococcus aureus PLoS Pathog. 6 (4), E1000855 (2010)
23	SElQ	selq	patogenicity island	SaPI1	RN4282	U93688.2	Lindsay,J.A., Ruzin,A., Ross,H.F., Kurepina,N. and Novick,R.P. The gene for toxic shock toxin is carried by a family of mobile pathogenicity islands in Staphylococcus aureus Mol. Microbiol. 29 (2), 527-543 (1998)
24	SElU	selu	egc	egc2-4	383F	AY205307.1	Letertre,C., Perelle,S., Dilasser,F. and Fach,P. Identification of a new putative enterotoxin SEU encoded by the egc cluster of Staphylococcus aureus J. Appl. Microbiol. 95 (1), 38-43 (2003)
25	SElU2 (SEW)	selu2	egc	egc4	A900624	EF030428	Thomas,D.Y., Jarraud,S., Lemercier,B., Cozon,G., Echasserieau,K., Etienne,J., Gougeon,M.L., Lina,G. and Vandenesch,F. Staphylococcal enterotoxin-like toxins U2 and V, two new staphylococcal superantigens arising from recombination within the enterotoxin gene cluster Infect. Immun. 74 (8), 4724-4734 (2006)
26	SElV	selv	egc	egc4	A900624	EF030427	Thomas,D.Y., Jarraud,S., Lemercier,B., Cozon,G., Echasserieau,K., Etienne,J., Gougeon,M.L., Lina,G. and Vandenesch,F. Staphylococcal enterotoxin-like toxins U2 and V, two new staphylococcal superantigens arising from recombination within the enterotoxin gene cluster Infect. Immun. 74 (8), 4724-4734 (2006)
29	SElX	selx	core genome		N315	NC_002745.2	Kuroda,M., Ohta,T., Uchiyama,I., Baba,T., Yuzawa,H., Kobayashi,I., Cui,L., Oguchi,A., Aoki,K., Nagai,Y., Lian,J., Ito,T., Kanamori,M., Matsumaru,H., Maruyama,A., Murakami,H., Hosoyama,A., Mizutani-Ui,Y., Takahashi,N.K., Sawano,T., Inoue,R., Kaito,C., Sekimizu,K., Hirakawa,H., Kuhara,S., Goto,S., Yabuzaki,J., Kanehisa,M., Yamashita,A., Oshima,K., Furuya,K., Yoshino,C., Shiba,T., Hattori,M., Ogasaw…
30	TSST-1	tst	patogenicity island	SaPI1	RN4282	U93688.2	Lindsay,J.A., Ruzin,A., Ross,H.F., Kurepina,N. and Novick,R.P. The gene for toxic shock toxin is carried by a family of mobile pathogenicity islands in Staphylococcus aureus Mol. Microbiol. 29 (2), 527-543 (1998)
