# Supplementary material for: Genetic Diversity of Composite Enterotoxigenic Staphylococcus epidermidis Pathogenicity Islands
Source: Genome Biol Evol. 2019 Nov 26;11(12):3498–509. doi: 10.1093/gbe/evz259 (PMC6931896; doi:10.1093/gbe/evz259)
Supplement: evz259_Supplementary_Data [file evz259_supplementary_data.zip › S4_BLAST_results.xlsx]

## Sheet: Sheet1
ORF	Blast alignment results	Number of Blast Hits
1	Staphylococcus epidermidis	11
	Staphylococcus haemolyticus	1
	Staphylococcus pasteuri	1
2	Staphylococcus epidermidis	20
	Staphylococcus aureus	41
	Staphylococcus argenteus	1
	Staphylococcus pasteuri	2
	Staphylococcus lugdunensis	1
	Staphylococcus haemolyticus	2
	Staphylococcus xylosus	1
	Staphylococcus cohnii	1
	Staphylococcus nepalensis	2
	Staphylococcus stepanovicii	1
	Staphylococcus lutrae	1
	Staphylococcus pseudintermedius	1
3	Staphylococcus epidermidis	3
	Staphylococcus pasteuri	1
4	Staphylococcus epidermidis	4
5	Staphylococcus epidermidis	6
	Staphylococcus pasteuri	2
	Staphylococcus warneri	1
	Staphylococcus haemolyticus	3
	Staphylococcus aureus	2
	Staphylococcus simiae	1
	Staphylococcus lugdunensis	1
6	Staphylococcus epidermidis	6
	Staphylococcus pasteuri	2
	Staphylococcus warneri	1
	Staphylococcus simiae	1
	Staphylococcus aureus	2
7	Staphylococcus epidermidis	8
	Staphylococcus lugdunensis	3
	Staphylococcus haemolyticus	3
	Staphylococcus pasteuri	2
	Staphylococcus warneri	1
	Staphylococcus arlettae	1
	Staphylococcus aureus	76
	Bacteriophage PT1028	1
	Staphylococcus argenteus	2
	Staphylococcus simiae	1
	Staphylococcus phage	1
8	Staphylococcus epidermidis	3
9	Staphylococcus epidermidis	3
10	Staphylococcus epidermidis	4
	Staphylococcus aureus	88
	Staphylococcus enterotoxin	1
	Staphylococcus intermedius	1
11	Staphylococcus epidermidis	21
	Staphylococcus aureus	56
	Staphylococcus hominis	6
	Staphylococcus haemolyticus	10
	Staphylococcus capitis	3
	Staphylococcus warneri	1
	Staphylococcus lugdunensis	2
	Staphylococcus argenteus	1
12	Staphylococcus epidermidis	3
	Staphylococcus aureus	44
13	Staphylococcus epidermidis	39
	Staphylococcus aureus	60
	Staphylococcus lugdunensis	1
14	Staphylococcus epidermidis	4
	Staphylococcus aureus	11
15	Staphylococcus epidermidis	4
	Staphylococcus aureus	25
16	Staphylococcus epidermidis	5
	Staphylococcus aureus	91
	Staphylococcus argenteus	2
	Bacteriophage PT1028	1
	Staphylococcus phage	1
17	Staphylococcus epidermidis	4
18	Staphylococcus epidermidis	5
19	Staphylococcus epidermidis	4
20	Staphylococcus epidermidis	5
21	Staphylococcus epidermidis	5
22	Staphylococcus epidermidis	5
23	Staphylococcus epidermidis	5
24	Staphylococcus epidermidis	3
	Staphylococcus lugdunensis	13
	Staphylococcus pettenkoferi	1
	Staphylococcus aureus	8
25	Staphylococcus epidermidis	3
	Staphylococcus aureus	1
	Staphylococcus haemolyticus	1
26	Staphylococcus epidermidis	3
	Staphylococcus simiae	1
	Staphylococcus phage phiRS	1
	Staphylococcus pseudintermedius	1
	Caudovirales phage	3
	Staphylococcus saprophyticus	1
	Staphylococcus aureus	9
	Staphylococcus muscae	2
27	Staphylococcus epidermidis	3
	Staphylococcus simiae	1
	Staphylococcus warneri	1
	Staphylococcus pasteuri	1
28	Staphylococcus epidermidis	3
	Staphylococcus simiae	1
29	Staphylococcus epidermidis	3
	Staphylococcus pasteuri	1
	Staphylococcus sciuri	3
