# Supplementary material for: Genetic Diversity of Composite Enterotoxigenic Staphylococcus epidermidis Pathogenicity Islands
Source: Genome Biol Evol. 2019 Nov 26;11(12):3498–509. doi: 10.1093/gbe/evz259 (PMC6931896; doi:10.1093/gbe/evz259)
Supplement: evz259_Supplementary_Data [file evz259_supplementary_data.zip › S5_SaPIs_containing_sec_gene.xlsx]

## Sheet: Sheet3
Element	Virulence genes	S. aureus strain	attc	Size [kbp]	Accession no	References
SaPITokyo12381	sec, sel	Tokyo12381	TCCCGCCGTCTCCAT	15.4	AB860418.1	Suzuki,Y., Nakama,A., Kai,A., Sato'o,Y. and Kamata,Y. Staphylococcus aureus pathogenicity island sequence. Unpublished
SaPIn1	sec, sel, tst	n315	GTTTTACCATCATTCCCGGCAT	15	BA000018.3	Kuroda M, Ohta T, Uchiyama I, Baba T, Yuzawa H, Kobayashi I, Cui L, Oguchi A, Aoki K, Nagai Y, Lian J, Ito T, Kanamori M, Matsumaru H, Maruyama A, Murakami H, Hosoyama A, Mizutani- Ui Y, Takahashi NK, Sawano T, Inoue R, Kaito C, Sekimizu K, Hirakawa H, Kuhara S, Goto S, Yabuzaki J, Kanehisa M, Yamashita A, Oshima K, Furuya K, Yoshino C, Shiba T, Hattori M, Ogasawara N, Hayashi H, Hiramatsu K: Who…
SaPImw2	sec, sel	mw2	TCCCGCCGTCTCCAT	14.4	BA000033.2	Baba T, Takeuchi F, Kuroda M, Yuzawa H, Aoki K, Oguchi A, Nagai Y, Iwama N, Asano K, Naimi T, Kuroda H, Cui L, Yamamoto K, Hiramatsu K: Genome and virulence determinants of high vir- ulence community-acquired MRSA. Lancet 2002;359:1819–1827
SaPIbov1	sec, sel, tst	RF122	TAATTATTCCCACTCAAT	15.8	AF217235.1	Fitzgerald,J.R., Monday,S.R., Foster,T.J., Bohach,G.A., Hartigan,P.J., Meaney,W.J. and Smyth,C.J. Characterization of a putative pathogenicity island from bovine Staphylococcus aureus encoding multiple superantigens J. Bacteriol. 183 (1), 63-70 (2001)
SaPIov1	sec, sel, tst	ED133	ATTGAGTGGGAATAATTATATATA	14	CP001996.1	Guinane,C.M., Ben Zakour,N.L., Tormo-Mas,M.A., Weinert,L.A., Lowder,B.V., Cartwright,R.A., Smyth,D.S., Smyth,C.J., Lindsay,J.A.,Gould,K.A., Witney,A., Hinds,J., Bollback,J.P., Rambaut,A.,Penades,J.R. and Fitzgerald,J.R. Evolutionary genomics of Staphylococcus aureus reveals insights into the origin and molecular basis of ruminant host adaptation Genome Biol Evol 2, 454-466 (2010)
