# Supplementary material for: Genetic Diversity of Composite Enterotoxigenic Staphylococcus epidermidis Pathogenicity Islands
Source: Genome Biol Evol. 2019 Nov 26;11(12):3498–509. doi: 10.1093/gbe/evz259 (PMC6931896; doi:10.1093/gbe/evz259)
Supplement: evz259_Supplementary_Data [file evz259_supplementary_data.zip › S1_Isolate_list.xlsx]

## Sheet: Sylvia.TableS1
Identifier	Isolate	Country	Year	Species	Genome size (bp)	Contigs	S aureus CC	S. aureus ST	S. epidermidis ST	BioProject	Accession	Collection	Staphylococcal enterotoxin genes distribution
													SEA	SEB	SEC	SED	SEE	SEG	SEH	SEI	SElJ	SElK	SElL	SElM	SElN	SElO	SElQ	SElP	SElR	SElS	SElT	SElU	SElU2	SElV	SElX1
1	ATCC 12228	China	2003	Stapylococcus epidermidis	2499279	1			8	0	AE015929	NCBI
2	RP62A	USA	2005	Stapylococcus epidermidis	2616530	1			10	0	CP000029	NCBI
3	JH1	USA	2007	Staphylococcus aureus	2906507	1	ST-5CC	105	--	PRJNA224116	NC_009632.1	NCBI						Y		Y				Y	Y	Y						Y	Y	Y	Y
4	N315	Japan	2001	Staphylococcus aureus	2814816	1	ST-5CC	5	--	PRJNA264	NC_002745.2	NCBI			Y			Y		Y			Y	Y	Y	Y		Y				Y	Y	Y	Y
6	MSHR1132	Australia	2011	Staphylococcus argenteus	2762785	1		1850	--	n/a	n/a	NCBI						Y		Y				Y	Y	Y						Y	Y	Y	Y
7	04-02981	Germany	2009	Staphylococcus aureus	2821452	1	ST-5CC	225	--	PRJNA34809	NC_017340.1	NCBI						Y		Y				Y	Y	Y		Y				Y	Y	Y	Y
8	RF122	USA	2002	Staphylococcus aureus	2742531	1		151	--	PRJNA63	NC_007622.1	NCBI			Y			Y		Y			Y	Y	Y	Y						Y	Y		Y
9	11819-97	Denmark	2011	Staphylococcus aureus	2846546	1	ST-80CC	80	--	PRJNA78269	NC_017351.1	NCBI							Y																Y
10	71193	USA	2012	Staphylococcus aureus	2715000	1	ST-398CC	398	--	PRJNA66999	NC_017673.1	NCBI
11	COL	USA	2004	Staphylococcus aureus	2809422	1	ST-8CC	250	--	PRJNA239	NC_002951.2	NCBI		Y								Y					Y								Y
12	ECT-R 2	Sweden	2010	Staphylococcus aureus	2729540	1	ST-5CC	5	--	PRJEA52833	NC_017343.1	NCBI						Y		Y				Y	Y	Y		Y				Y	Y	Y	Y
13	ED133	France	2010	Staphylococcus aureus	2832478	1	ST-133CC	133	--	PRJNA41277	NC_017337.1	NCBI	Y		Y								Y												Y
14	ED98	UK	2009	Staphylococcus aureus	2847542	4	ST-5CC	5	--	PRJNA39547	NC_013450.1	NCBI						Y		Y				Y	Y	Y						Y	Y	Y	Y
15	HO 5096 0412	UK	2012	Staphylococcus aureus	2832299	1	ST-22CC	22	--	PRJEA71279	NC_017763.1	NCBI						Y		Y				Y	Y	Y						Y	Y	Y	Y
16	JH9	USA	2007	Staphylococcus aureus	2906700	1	ST-5CC	105	--	PRJNA15757	NC_009487.1	NCBI						Y		Y				Y	Y	Y						Y	Y	Y	Y
17	JKD6159	Australia	2010	Staphylococcus aureus	2811435	1		93	--	PRJNA50759	NC_017338.1	NCBI																							Y
18	LGA251	UK	2011	Staphylococcus aureus	2750834	1	ST-425CC	425	--	PRJEA62883	NC_017349.1	NCBI																							Y
19	M013	Taiwan	2011	Staphylococcus aureus	2788636	1	ST-59CC	59	--	PRJNA78007	NC_016928.1	NCBI		Y								Y					Y								y
20	MRSA 252	UK	2004	Staphylococcus aureus	2902619	1	ST-30CC	36	--	PRJNA265	NC_002952.2	NCBI	Y					Y		Y				Y	Y	Y						Y	Y	Y
21	MSSA476	UK	2004	Staphylococcus aureus	2799802	1	ST-1CC	1	--	PRJNA266	NC_002953.3	NCBI	Y						Y			Y					Y								y
22	MW2	USA	2002	Staphylococcus aureus	2820462	1	ST-1CC	1	--	PRJNA306	NC_003923.1	NCBI	Y		Y				Y			Y	Y				Y								y
23	Mu3	Japan	2007	Staphylococcus aureus	2880168	1	ST-5CC	5	--	PRJDA18509	NC_009782.1	NCBI	Y		Y			Y		Y			Y	Y	Y	Y						Y	Y	Y	Y
24	Mu50	Japan	2001	Staphylococcus aureus	2878529	1	ST-5CC	5	--	PRJNA263	NC_002758.2	NCBI	Y		Y			Y		Y			Y	Y	Y	Y						Y	Y	Y	Y
25	NCTC 8325	USA	2006	Staphylococcus aureus	2821361	1	ST-8CC	8	--	PRJNA237	NC_007795.1	NCBI																							Y
26	ST398	The Netherlands	2008	Staphylococcus aureus	2872582	1	ST-398CC	398	--	PRJEA29427	NC_017333.1	NCBI
27	T0131	China	2011	Staphylococcus aureus	2913900	1	ST-8CC	239	--	PRJNA65323	NC_017347.1	NCBI	Y									Y					Y								Y
28	TCH60	USA	2010	Staphylococcus aureus	2802675	1	ST-30CC		--	PRJNA31539	NC_017342.1	NCBI						Y		Y				Y	Y	Y						Y	Y	Y
29	USA300_FPR3757	USA	2006	Staphylococcus aureus	2872769	1	ST-8CC	8	--	PRJNA16313	NC_007793.1	NCBI										Y					Y								Y
30	USA300_TCH1516	USA	2007	Staphylococcus aureus	2872915	1	ST-8CC	8	--	PRJNA19489	NC_010079.1	NCBI										Y					Y								Y
31	VC40	Germany	2011	Staphylococcus aureus	2692570	1	ST-8CC	8	--	PRJNA66591	NC_016912.1	NCBI																							Y
32	JKD6008	New Zealand	2010	Staphylococcus aureus	2924344	1	ST-8CC	239	--	PRJNA29567	NC_017341.1	NCBI	Y									Y					Y								Y
33	Newman	Japan	2007	Staphylococcus aureus	2878897	1	ST-8CC	254	--	PRJDA18801	NC_009641.1	NCBI	Y																						Y
35	VCU006	USA	2011	Staphylococcus aureus	2679285	37			--	PRJNA53705	AGTZ01	NCBI																							y
36	VCU116	USA	2011	Staphylococcus capitis	2452574	38				n/a	n/a	NCBI
37	14.1.R1.SE	USA	2011	Stapylococcus epidermidis	2555725	131				n/a	n/a	NCBI
38	BCM-HMP0060	USA	2009	Stapylococcus epidermidis	2552994	115			59	0	ACHE00000000	NCBI
39	FRI909	USA	2011	Stapylococcus epidermidis	2541845	56				n/a	n/a	NCBI			Y								Y
40	M23864:W1	USA	2009	Staphylococcus caprae	2611504	78				n/a	n/a	NCBI
42	NIH04003	USA	2012	Stapylococcus epidermidis	2493358	61			430	0	AKHJ00000000	NCBI
43	NIH04008	USA	2012	Stapylococcus epidermidis	2737591	130			2	0	AKHF00000000	NCBI
44	NIH05001	USA	2012	Stapylococcus epidermidis	2618961	174			2	0	AKHE00000000	NCBI
45	NIH05003	USA	2012	Stapylococcus epidermidis	2412258	66			7	0	AKHI00000000	NCBI
46	NIH05005	USA	2012	Stapylococcus epidermidis	2493175	73			2	0	AKHD00000000	NCBI
47	NIH051475	USA	2012	Stapylococcus epidermidis	2508563	91			89	0	AKHL00000000	NCBI
48	NIH051668	USA	2012	Stapylococcus epidermidis	2693817	76			185	0	AKHK00000000	NCBI
49	NIH06004	USA	2012	Stapylococcus epidermidis	2616841	76			5	0	AKHH00000000	NCBI
50	NIH08001	USA	2012	Stapylococcus epidermidis	2509449	68			5	0	AKHG00000000	NCBI
51	NIHLM001	USA	2012	Stapylococcus epidermidis	2615862	87			323	0	AKHC00000000	NCBI
52	NIHLM003	USA	2012	Stapylococcus epidermidis	2597302	72			218	0	AKHB00000000	NCBI
53	NIHLM008	USA	2012	Stapylococcus epidermidis	2449539	45			324	0	AKHA00000000	NCBI
54	NIHLM015	USA	2012	Stapylococcus epidermidis	2446363	43			325	0	AKGZ00000000	NCBI
55	NIHLM018	USA	2012	Stapylococcus epidermidis	2477738	64			20	0	AKGY00000000	NCBI
56	NIHLM020	USA	2012	Stapylococcus epidermidis	2376856	64			7	0	AKGW00000000	NCBI
57	NIHLM021	USA	2012	Stapylococcus epidermidis	2495317	72			327	0	AKGV00000000	NCBI
58	NIHLM023	USA	2012	Stapylococcus epidermidis	2542440	87			328	0	AKGU00000000	NCBI
59	NIHLM031	USA	2012	Stapylococcus epidermidis	2533930	64			326	0	AKGX00000000	NCBI
60	NIHLM037	USA	2012	Stapylococcus epidermidis	2469355	68			329	0	AKGT00000000	NCBI
61	NIHLM039	USA	2012	Stapylococcus epidermidis	2523728	66			73	0	AKGS00000000	NCBI
62	NIHLM040	USA	2012	Stapylococcus epidermidis	2557795	62			170	0	AKGR00000000	NCBI
63	NIHLM049	USA	2012	Stapylococcus epidermidis	2479969	56			330	0	AKGQ00000000	NCBI
64	NIHLM053	USA	2012	Stapylococcus epidermidis	2555640	129			331	0	AKGP00000000	NCBI
65	NIHLM057	USA	2012	Stapylococcus epidermidis	2544355	104			331	0	AKGO00000000	NCBI
66	NIHLM061	USA	2012	Stapylococcus epidermidis	2586093	61			332	0	AKGN00000000	NCBI
67	NIHLM067	USA	2012	Stapylococcus epidermidis	2399040	51			333	0	AKGM00000000	NCBI
68	NIHLM070	USA	2012	Stapylococcus epidermidis	2471193	66			334	0	AKGL00000000	NCBI
69	NIHLM087	USA	2012	Stapylococcus epidermidis	2489992	72			72	0	AKGK00000000	NCBI
70	NIHLM088	USA	2012	Stapylococcus epidermidis	2499794	53			184	0	AKGJ00000000	NCBI
71	NIHLM095	USA	2012	Stapylococcus epidermidis	2476151	39			72	0	AKGI00000000	NCBI
72	SK135	USA	2009	Stapylococcus epidermidis	2518045	33			57	n/a	n/a	NCBI
73	VCU028	USA	2011	Stapylococcus epidermidis	2449850	61			1	n/a	n/a	NCBI
74	VCU037	USA	2011	Stapylococcus epidermidis	2449041	44				n/a	n/a	NCBI
75	VCU041	USA	2011	Stapylococcus epidermidis	2585009	87			2	n/a	n/a	NCBI
76	VCU045	USA	2011	Stapylococcus epidermidis	2481665	62			5	n/a	n/a	NCBI
77	VCU057	USA	2011	Stapylococcus epidermidis	2480412	108			8	n/a	n/a	NCBI
78	VCU065	USA	2011	Stapylococcus epidermidis	2546497	87				n/a	n/a	NCBI
79	VCU071	USA	2011	Stapylococcus epidermidis	2396372	46			19	n/a	n/a	NCBI
80	VCU081	USA	2011	Stapylococcus epidermidis	2379998	78			1	n/a	n/a	NCBI
81	VCU105	USA	2011	Stapylococcus epidermidis	2300610	30			73	n/a	n/a	NCBI
82	VCU109	USA	2011	Stapylococcus epidermidis	2390499	56				n/a	n/a	NCBI
83	VCU117	USA	2011	Stapylococcus epidermidis	2448224	90			23	n/a	n/a	NCBI
84	VCU118	USA	2011	Stapylococcus epidermidis	2551817	75				n/a	n/a	NCBI
85	VCU120	USA	2011	Stapylococcus epidermidis	2553157	61			22	n/a	n/a	NCBI
86	VCU123	USA	2012	Stapylococcus epidermidis	2437031	80			73	n/a	n/a	NCBI
87	VCU125	USA	2012	Stapylococcus epidermidis	2436337	70			384	n/a	n/a	NCBI
88	VCU126	USA	2012	Stapylococcus epidermidis	2445254	80			23	n/a	n/a	NCBI
89	VCU127	USA	2012	Stapylococcus epidermidis	2429603	81			136	n/a	n/a	NCBI
90	VCU128	USA	2012	Stapylococcus epidermidis	2527042	58				n/a	n/a	NCBI
91	VCU129	USA	2012	Stapylococcus epidermidis	2435484	36			329	n/a	n/a	NCBI
92	VCU144	USA	2011	Stapylococcus epidermidis	2413678	72				n/a	n/a	NCBI
93	W23144	USA	2009	Stapylococcus epidermidis	2579953	192			290	0	ACJC00000000	NCBI
94	VCU122	USA	2012	Staphylococcus hominis	2232173	70				n/a	n/a	NCBI
95	VCU139	USA	2012	Staphylococcus lugdenensis	2524140	69				n/a	n/a	NCBI
96	08BA02176	Canada	2012	Staphylococcus aureus	2782313	1	ST-398CC	398	--	PRJNA174226	NC_018608.1	NCBI
97	USA300_TCH959	USA	2007	Staphylococcus aureus	2810505	256		1159	--	PRJNA19921	NC_010066.1	NCBI																Y							y
98	Newbould 305	Switzerland	2012	Staphylococcus aureus	2790393	28	ST-97CC	115	--	PRJNA162721	AKYW01	NCBI																							y
99	16K	Japan	2011	Staphylococcus aureus	2833139	107	ST-8CC	239	--	PRJDA53963	BABZ01	NCBI	Y									Y					Y								Y
100	930918-3	USA	2009	Staphylococcus aureus	2923460	736	ST-8CC	8	--	PRJNA20007	ABFA01	NCBI	Y	Y								Y					Y								Y
101	A10102	USA	2010	Staphylococcus aureus	2820632	45	ST-5CC	5	--	PRJNA39223	ACSO01	NCBI						Y		Y				Y	Y	Y		Y				Y	Y	Y	y
102	A5937	USA	2010	Staphylococcus aureus	2827272	32	ST-5CC	5	--	PRJNA36465	ACKC01	NCBI	Y					Y		Y				Y	Y	Y		Y				Y	Y	Y	Y
103	A5948	USA	2010	Staphylococcus aureus	2846107	65	ST-8CC	8	--	PRJNA36467	ACKD01	NCBI																							Y
104	A6224	USA	2010	Staphylococcus aureus	2870228	49	ST-5CC	5	--	PRJNA36469	ACKE01	NCBI						Y		Y				Y	Y	Y		Y				Y	Y	Y	Y
105	A6300	USA	2010	Staphylococcus aureus	2816649	49	ST-5CC	5	--	PRJNA36471	ACKF01	NCBI						Y		Y				Y	Y	Y						Y	Y	Y	Y
106	A8115	USA	2010	Staphylococcus aureus	2746960	38	ST-5CC	5	--	PRJNA36473	ACKG01	NCBI				Y		Y		Y	Y			Y	Y	Y			Y			Y	Y	Y	y
107	A8117	USA	2010	Staphylococcus aureus	2715851	32	ST-5CC	5	--	PRJNA40181	ACYO01	NCBI				Y		Y		Y	Y			Y	Y	Y			Y			Y	Y	Y	y
108	A8796	USA	2010	Staphylococcus aureus	2968236	98	ST-5CC	105	--	PRJNA43715	ADJJ01	NCBI						Y		Y				Y	Y	Y						Y	Y	Y	Y
109	A8819	USA	2010	Staphylococcus aureus	2916471	48	ST-5CC	105	--	PRJNA43719	ADJK01	NCBI				Y		Y		Y	Y			Y	Y	Y			Y			Y	Y	Y	Y
110	A9299	USA	2010	Staphylococcus aureus	2782181	48	ST-5CC	5	--	PRJNA36475	ACKH01	NCBI	Y					Y		Y				Y	Y	Y		Y				Y	Y	Y	Y
111	A9635	USA	2010	Staphylococcus aureus	2731263	40	ST-45CC	1892	--	PRJNA36477	ACKI01	NCBI						Y		Y				Y	Y	Y						Y	Y	Y	y
112	A9719	USA	2010	Staphylococcus aureus	2856961	60	ST-5CC	5	--	PRJNA36479	ACKJ01	NCBI						Y		Y				Y	Y	Y						Y	Y	Y	Y
113	A9754	USA	2010	Staphylococcus aureus	2930317	59	ST-8CC	8	--	PRJNA43713	ADJI01	NCBI										Y					Y								Y
114	A9763	USA	2010	Staphylococcus aureus	2769858	41	ST-5CC	5	--	PRJNA36481	ACKK01	NCBI						Y		Y				Y	Y	Y		Y				Y	Y	Y	y
115	A9765	USA	2010	Staphylococcus aureus	2887954	86	ST-8CC	8	--	PRJNA39221	ACSN01	NCBI	Y	Y								Y					Y								Y
116	A9781	USA	2010	Staphylococcus aureus	2822169	50	ST-5CC	5	--	PRJNA36483	ACKL01	NCBI				Y		Y		Y	Y			Y	Y	Y			Y			Y	Y	Y	Y
117	D30	USA	2008	Staphylococcus aureus	2775621	463	ST-8CC	8	--	PRJNA19993	ABFB01	NCBI																							Y
118	O11	France	2011	Staphylococcus aureus	2770352	87		700	--	PRJNA62079	AEUQ01	NCBI																							y
119	O46	France	2011	Staphylococcus aureus	2811260	96		2490	--	PRJNA62081	AEUR01	NCBI																							y
120	118	India	2012	Staphylococcus aureus	2761398	78		772	--	PRJNA82607	AJGE01	NCBI	Y		Y			Y		Y			Y	Y	Y	Y						Y	Y	Y	y
121	132	Spain	2009	Staphylococcus aureus	2825358	46	ST-8CC	8	--	PRJNA37915	ACOT01	NCBI	Y																						Y
122	21172	USA	2011	Staphylococcus aureus	2690465	31	ST-5CC	5	--	PRJNA53599	AFEF01	NCBI				Y		Y		Y	Y			Y	Y	Y			Y			Y	Y	Y	Y
123	21178	USA	2011	Staphylococcus aureus	2975585	109	ST-8CC	372	--	PRJNA53601	AGRN01	NCBI																							Y
124	21189	USA	2011	Staphylococcus aureus	2782601	61	ST-8CC	8	--	PRJNA53603	AFEE01	NCBI																							Y
125	21193	USA	2011	Staphylococcus aureus	2735354	28		25	--	PRJNA53605	AFEG01	NCBI		Y				Y		Y				Y	Y	Y						Y	Y	Y	y
126	21194	USA	2011	Staphylococcus aureus	2708046	229			--	PRJNA53607	AGTU01	NCBI		Y				Y		y				Y	Y							y	Y	Y	y
127	21195	USA	2011	Staphylococcus aureus	2819236	54	ST-30CC	30	--	PRJNA53609	AFTM01	NCBI						Y		Y				Y	Y	Y						Y	Y	Y
128	21200	USA	2011	Staphylococcus aureus	2674346	29			--	PRJNA53613	AFTN01	NCBI			Y	Y		Y		Y	Y		Y	Y	Y	Y			Y			Y	Y	Y	y
129	21201	USA	2011	Staphylococcus aureus	2748035	46			--	PRJNA53615	AFTO01	NCBI				Y		Y		Y	Y			Y	Y	Y			Y			Y	Y	Y	Y
130	21202	USA	2011	Staphylococcus aureus	2775807	78		395	--	PRJNA53617	AGRO01	NCBI	Y		Y		Y					Y	Y				Y	Y							y
131	21209	USA	2011	Staphylococcus aureus	2885309	95	ST-8CC	507	--	PRJNA53623	AGRP01	NCBI	Y	Y								Y					Y								Y
132	21232	USA	2011	Staphylococcus aureus	2758530	53	ST-8CC	8	--	PRJNA53627	AGTY01	NCBI										Y					Y								Y
133	21235	USA	2011	Staphylococcus aureus	2797424	79		707	--	PRJNA53629	AFTQ01	NCBI										Y					Y								y
134	21252	USA	2012	Staphylococcus aureus	2777170	57	ST-45CC	45	--	PRJNA53639	AHJV01	NCBI						Y		Y				Y	Y	Y						Y	Y	Y	y
135	21259	USA	2011	Staphylococcus aureus	2697903	35		72	--	PRJNA53641	AFTS01	NCBI			Y			Y		Y			Y	Y	Y	Y						Y	Y	Y	y
136	21262	USA	2012	Staphylococcus aureus	2783499	66		49	--	PRJNA53643	AHJW01	NCBI			Y								Y					Y							y
137	21264	USA	2012	Staphylococcus aureus	2843563	56	ST-30CC	30	--	PRJNA53645	AHJX01	NCBI	Y					Y		Y				Y	Y	Y						Y	Y	Y
138	21266	USA	2011	Staphylococcus aureus	2712127	27			--	PRJNA53647	AFTT01	NCBI	Y	Y														Y							Y
139	21269	USA	2011	Staphylococcus aureus	2810524	58			--	PRJNA53651	AFTU01	NCBI		Y				Y		y				y	Y	Y						y	y	Y	y
140	21272	USA	2012	Staphylococcus aureus	2755879	35		1447	--	PRJNA53653	AHJY01	NCBI				Y		Y		Y	Y			Y	Y	Y			Y			Y	Y	Y	Y
141	21283	USA	2012	Staphylococcus aureus	2823252	120	ST-8CC	254	--	PRJNA53661	AHJZ01	NCBI	Y	Y								Y					Y								Y
142	21305	USA	2011	Staphylococcus aureus	2800723	38		25	--	PRJNA53671	AFNO01	NCBI			Y			y		Y			y	Y	Y	Y						Y	Y	Y	y
143	21310	USA	2011	Staphylococcus aureus	2766010	70	ST-22CC	22	--	PRJNA53673	AFNP01	NCBI						Y		Y				Y	Y	Y						Y	Y	Y	Y
144	21318	USA	2011	Staphylococcus aureus	2758144	74			--	PRJNA53679	AFNQ01	NCBI				Y		Y		Y	Y			Y	Y	Y		Y	Y			Y	Y	Y	Y
145	21331	USA	2011	Staphylococcus aureus	2665322	40	ST-398CC	398	--	PRJNA53685	AGTV01	NCBI
146	21333	USA	2012	Staphylococcus aureus	2791149	50	ST-80CC	80	--	PRJNA53687	AHKA01	NCBI							Y																Y
147	21334	USA	2011	Staphylococcus aureus	2773658	44		109	--	PRJNA53689	AGTW01	NCBI						Y		Y				Y	Y	Y						Y	Y	Y	y
148	21340	USA	2011	Staphylococcus aureus	2803858	48		188	--	PRJNA53695	AGTX01	NCBI																							y
149	21342	USA	2012	Staphylococcus aureus	2815489	108	ST-30CC	34	--	PRJNA53697	AHKU01	NCBI						Y	Y	Y				Y	Y	Y						Y	Y	Y
150	21343	USA	2012	Staphylococcus aureus	2819942	61	ST-88CC	88	--	PRJNA53699	AHKV01	NCBI																							y
151	21345	USA	2012	Staphylococcus aureus	2774880	67	ST-30CC	30	--	PRJNA53701	AHKW01	NCBI	Y					Y		Y				Y	Y	Y						Y	Y	Y
152	55/2053	USA	2010	Staphylococcus aureus	2762249	94	ST-30CC	30	--	PRJNA34891	NC_022113.1	NCBI						Y		Y				y	Y	Y						Y	Y	y
153	58-424	USA	2010	Staphylococcus aureus	2798503	79	ST-30CC	30	--	PRJNA39527	ACUT01	NCBI						Y		Y				y	Y	Y						Y	Y	y
154	65-1322	USA	2010	Staphylococcus aureus	2777290	70	ST-30CC	30	--	PRJNA34893	ACJS01	NCBI						Y		Y				y	Y	Y						Y	Y	y
155	68-397	USA	2010	Staphylococcus aureus	2767646	71	ST-30CC	30	--	PRJNA34895	ACJT01	NCBI						Y		Y				y	Y	Y						Y	Y	y
156	A017934/97	USA	2010	Staphylococcus aureus	2801838	55	ST-30CC	30	--	PRJNA40307	ACYP01	NCBI						Y		Y				Y	Y	Y						Y	Y	Y
157	ATCC 51811	USA	2010	Staphylococcus aureus	2765363	47	ST-1CC	1	--	PRJNA48445	ADVP01	NCBI							Y																y
158	ATCC BAA-39	USA	2010	Staphylococcus aureus	2865318	83	ST-8CC	239	--	PRJNA50533	AEEK01	NCBI	Y									Y					Y								Y
159	Btn1260	USA	2009	Staphylococcus aureus	2780206	51	ST-30CC	30	--	PRJNA39529	ACUU01	NCBI						Y		Y				Y	Y	Y						Y	Y	Y
160	C101	USA	2009	Staphylococcus aureus	2781692	53	ST-30CC	30	--	PRJNA39227	ACSP01	NCBI						Y		Y				y	Y	Y						Y	Y	y
161	C160	USA	2010	Staphylococcus aureus	2822646	63	ST-30CC	34	--	PRJNA39531	ACUV01	NCBI						Y	Y	Y				Y	Y	Y						Y	Y	Y
162	C427	USA	2010	Staphylococcus aureus	2861691	54		42	--	PRJNA39229	ACSQ01	NCBI		Y				y	Y	Y				y	Y	Y						Y	Y	y
163	CGS00	USA	2010	Staphylococcus aureus	2781527	18	ST-30CC	30	--	PRJNA30107	ABWS01	NCBI						Y		Y				Y	Y	Y						Y	Y	Y
164	CGS01	USA	2010	Staphylococcus aureus	2857982	58	ST-8CC	8	--	PRJNA30103	ABWT01	NCBI										Y					Y								Y
165	CGS03	USA	2010	Staphylococcus aureus	2830354	68	ST-5CC	5	--	PRJNA30105	ABWY01	NCBI						Y		Y				Y	Y	Y						Y	Y	Y	Y
166	CIG1057	USA	2012	Staphylococcus aureus	2968765	15	ST-5CC	5	--	PRJNA60651	AHVK01	NCBI						Y		Y				Y	Y	Y		Y				Y	Y	Y	Y
167	CIG1096	USA	2012	Staphylococcus aureus	2908169	12	ST-5CC	5	--	PRJNA60673	AIER01	NCBI				Y		Y		Y	Y			Y	Y	Y						Y	Y	Y	Y
168	CIG1114	USA	2012	Staphylococcus aureus	2939208	15	ST-8CC	8	--	PRJNA60653	AHKD01	NCBI	Y	Y								Y					Y								Y
169	CIG1150	USA	2012	Staphylococcus aureus	2816236	40	ST-5CC	5	--	PRJNA60675	AHVH01	NCBI	Y					Y		Y	Y			y	Y	Y		Y	Y	Y	Y	Y	Y	y	Y
170	CIG1165	USA	2012	Staphylococcus aureus	2940706	16	ST-5CC	5	--	PRJNA60655	AHVE01	NCBI						Y		Y				Y	Y	Y						Y	Y	Y	Y
172	CIG1213	USA	2012	Staphylococcus aureus	2936197	16	ST-5CC	5	--	PRJNA60679	AHVF01	NCBI				Y		Y		Y	Y			Y	Y	Y			Y			Y	Y	Y	Y
174	CIG1233	USA	2012	Staphylococcus aureus	2983692	14	ST-30CC	36	--	PRJNA60681	AHVU01	NCBI						Y		Y				Y	Y	Y						y	y	Y
177	CIG149	USA	2012	Staphylococcus aureus	2938720	29	ST-30CC	36	--	PRJNA60693	AHVP01	NCBI	Y					Y		Y				Y	Y	Y						Y	Y	Y
179	CIG1524	USA	2012	Staphylococcus aureus	2751482	12	ST-45CC	45	--	PRJNA60695	AHVI01	NCBI						Y		Y				Y	y	Y						Y	Y	Y	y
180	CIG1605	USA	2012	Staphylococcus aureus	2974437	14	ST-30CC	36	--	PRJNA60663	AHKE01	NCBI	Y					Y		Y				Y	Y	Y						Y	Y	Y
181	CIG1612	USA	2012	Staphylococcus aureus	2959192	18	ST-8CC	8	--	PRJNA60683	AHVW01	NCBI	Y	Y								Y					Y								Y
182	CIG1750	USA	2012	Staphylococcus aureus	2975153	43	ST-5CC	5	--	PRJNA60665	AHVX01	NCBI						Y		Y				Y	Y	Y		Y				Y	Y	Y	Y
183	CIG1769	USA	2012	Staphylococcus aureus	2855112	27	ST-5CC	5	--	PRJNA60667	AHVG01	NCBI						Y		Y				Y	Y	Y		Y				Y	Y	Y	Y
184	CIG1770	USA	2012	Staphylococcus aureus	2937359	14		664	--	PRJNA60685	AHVN01	NCBI	Y	Y								Y					Y								Y
185	CIG1835	USA	2012	Staphylococcus aureus	2830474	12	ST-1CC	1	--	PRJNA60669	AIEQ01	NCBI	Y		Y				Y			Y	Y				Y								y
186	CIG2018	USA	2012	Staphylococcus aureus	2966700	18	ST-8CC	609	--	PRJNA60687	AHVV01	NCBI	Y	Y								Y					Y								Y
187	CIG290	USA	2012	Staphylococcus aureus	2904780	19	ST-45CC	45	--	PRJNA60689	AIES01	NCBI						Y		Y				Y	Y	y						Y	Y	Y	y
188	CIG547	USA	2012	Staphylococcus aureus	2882216	12	ST-8CC	8	--	PRJNA60671	AHVQ01	NCBI		Y								Y					Y								Y
189	CIGC128	USA	2012	Staphylococcus aureus	2899532	42	ST-1CC	1	--	PRJNA60705	AHVY01	NCBI							Y																y
190	CIGC340D	USA	2012	Staphylococcus aureus	2785207	9	ST-5CC	634	--	PRJNA60697	AHVR01	NCBI				Y		Y		Y	Y			Y	Y	Y		Y	Y			Y	Y	Y	Y
192	CIGC345D	USA	2012	Staphylococcus aureus	2808663	13	ST-8CC	8	--	PRJNA60701	AHVO01	NCBI	Y															Y							Y
193	CIGC348	USA	2012	Staphylococcus aureus	2930253	24	ST-5CC	105	--	PRJNA60703	AHVT01	NCBI				Y		Y		Y	Y			Y	Y	Y			Y			Y	Y	Y	Y
194	CIGC93	USA	2012	Staphylococcus aureus	2680536	30	ST-15CC	15	--	PRJNA60707	AHVD01	NCBI																							y
195	CM05	USA	2012	Staphylococcus aureus	2837839	136	ST-5CC	5	--	PRJNA82073	AMAB01	NCBI						Y		Y				y	Y	Y						Y	Y	y	Y
196	CO-23	USA	2012	Staphylococcus aureus	2902775	90			--	PRJNA53825	AJKF01	NCBI										Y					y								Y
197	D139	USA	2010	Staphylococcus aureus	2795023	97		145	--	PRJNA39231	ACSR01	NCBI		Y				y	Y	y				y	y	y						y	y	y	y
198	DR10	USA	2012	Staphylococcus aureus	2725515	44	ST-398CC	398	--	PRJNA70631	AIDT01	NCBI
199	E1410	USA	2010	Staphylococcus aureus	2810484	56	ST-30CC	30	--	PRJNA34897	ACJU01	NCBI						Y		Y				y	Y	Y						Y	Y	y
200	EMRSA16	USA	2010	Staphylococcus aureus	2879203	70	ST-30CC	36	--	PRJNA41351	ADAT01	NCBI	Y					Y		Y				Y	Y	y						Y	Y	Y
201	GR1	India	2012	Staphylococcus aureus	2801945	68	ST-361CC		--	PRJNA82609	AJLX01	NCBI						Y		Y				Y	Y	Y						y	y	Y	y
202	H19	USA	2010	Staphylococcus aureus	2783181	63		10	--	PRJNA39233	ACSS01	NCBI			Y			y	Y	y			y	y	y	y						y	y	y	y
203	IS-105	USA	2012	Staphylococcus aureus	2775462	127	ST-22CC	22	--	PRJNA53797	AHLR01	NCBI						Y		Y					Y	Y						Y	Y		Y
204	IS-111	USA	2012	Staphylococcus aureus	2935250	147	ST-8CC	4803	--	PRJNA53799	AHLS01	NCBI										Y					Y								Y
205	IS-122	USA	2012	Staphylococcus aureus	2808298	96	ST-5CC		--	PRJNA53801	AHLT01	NCBI		Y		Y		Y		Y	Y	Y		y	Y	Y	y		Y			Y	Y	y	Y
207	IS-157	USA	2012	Staphylococcus aureus	2973980	185	ST-8CC	239	--	PRJNA53805	AICH01	NCBI	Y																						y
208	IS-160	USA	2012	Staphylococcus aureus	2793782	221			--	PRJNA53807	AICI01	NCBI		Y								Y					Y								y
210	IS-24	USA	2012	Staphylococcus aureus	2878897	56	ST-8CC	8	--	PRJNA53787	AHLM01	NCBI																							Y
211	IS-250	USA	2012	Stapylococcus epidermidis	2544425	66				n/a	n/a	NCBI
212	IS-3	USA	2012	Staphylococcus aureus	2896386	91	ST-5CC	5	--	PRJNA53785	AHLL01	NCBI				Y		Y		Y	Y			Y	Y	Y			Y			Y	Y	Y	Y
213	IS-55	USA	2012	Staphylococcus aureus	2767453	54		1356	--	PRJNA53789	AHLN01	NCBI																							y
214	IS-88	USA	2012	Staphylococcus aureus	2874171	79	ST-8CC		--	PRJNA53791	AHLO01	NCBI										Y					Y								Y
215	IS-91	USA	2012	Staphylococcus aureus	2891989	49	ST-8CC	8	--	PRJNA53793	AHLP01	NCBI										Y					y								Y
216	IS-99	USA	2012	Staphylococcus aureus	2910585	91			--	PRJNA53795	AHLQ01	NCBI				Y		Y		Y	Y			Y	y	Y			Y			Y	Y	Y	Y
217	IS-K	USA	2012	Stapylococcus epidermidis	2528532	57			130	n/a	n/a	NCBI
218	IS-M	USA	2012	Staphylococcus aureus	2811317	49			--	PRJNA53819	AJLD01	NCBI				Y		Y		Y	Y			Y	Y	Y			Y			Y	Y	Y	Y
219	M1015	USA	2010	Staphylococcus aureus	2764225	48	ST-30CC	30	--	PRJNA88717	AIYC01	NCBI						Y		Y				y	Y	Y						Y	Y	y
220	M809	USA	2010	Staphylococcus aureus	2770328	85	ST-30CC	431	--	PRJNA39525	ACUS01	NCBI						Y		Y				y	Y	Y						Y	Y	y
221	M876	USA	2010	Staphylococcus aureus	2762708	52	ST-30CC	30	--	PRJNA34899	ACJV01	NCBI						Y		Y				y	Y	Y						Y	Y	y
222	M899	USA	2010	Staphylococcus aureus	2768593	45	ST-30CC	30	--	PRJNA39239	ACSU01	NCBI						Y		Y				y	Y	Y						Y	Y	y
223	MR1	UK	2010	Staphylococcus aureus	2808969	339	ST-5CC	5	--	PRJNA40705	ACZQ01	NCBI	Y					Y		Y				Y	Y	Y						Y	Y	Y	y
224	MRSA131	USA	2011	Staphylococcus aureus	2816661	58	ST-8CC	923	--	PRJNA47281	AECR01	NCBI				Y					Y	Y					y		Y						Y
225	MRSA177	USA	2011	Staphylococcus aureus	2825623	66	ST-8CC	8	--	PRJNA47283	AECP01	NCBI										Y					y								Y
226	Mu50-omega	Japan	2009	Staphylococcus aureus	2878428	1	ST-5CC	5	--	PRJDA33445	BABM01	NCBI	Y		Y			Y		Y			Y	Y	Y	Y						Y	Y	Y	Y
227	NN50	Japan	2012	Staphylococcus aureus	2822241	65	ST-8CC	4803	--	PRJDB9	ASM28489	NCBI	Y		Y								y					Y							Y
228	RN4220	USA	2011	Staphylococcus aureus	2663395	118	ST-8CC	8	--	PRJNA66527	AFGU01	NCBI																							Y
229	TCH130	USA	2010	Staphylococcus aureus	2765336	284		72	--	PRJNA31541	ACHD01	NCBI						Y		Y				Y	Y	Y						Y	Y	Y	y
230	TCH70	USA	2010	Staphylococcus aureus	2812425	18	ST-1CC	1	--	PRJNA31543	ACHH02	NCBI	Y		Y				Y			Y	y				Y								y
231	VCU006	USA	2011	Staphylococcus aureus	2679285	37			--	PRJNA53705	AGTZ01	NCBI																							y
232	VRS1	USA	2012	Staphylococcus aureus	2922609	123		371	--	PRJNA76973	AHBK01	NCBI						Y		Y				Y	Y	Y						y	y	Y	Y
234	VRS11a	USA	2012	Staphylococcus aureus	2985100	59	ST-5CC	5	--	PRJNA76993	AHBU01	NCBI				Y		Y		Y	Y			Y	Y	Y			Y			Y	Y	Y	Y
235	VRS11b	USA	2012	Staphylococcus aureus	2986927	62	ST-5CC	5	--	PRJNA76995	AHBV01	NCBI				Y		Y		Y	Y			Y	Y	Y			Y			Y	Y	Y	Y
236	VRS2	USA	2012	Staphylococcus aureus	2973853	97	ST-5CC	5	--	PRJNA76975	AHBL01	NCBI						Y		Y				Y	Y	Y						Y	Y	Y	Y
237	VRS3a	USA	2012	Staphylococcus aureus	2890074	91	ST-5CC	5	--	PRJNA76977	AHBM01	NCBI						Y		Y				Y	Y	Y						Y	Y	Y	Y
238	VRS4	USA	2012	Staphylococcus aureus	2859195	72	ST-5CC		--	PRJNA76979	AHBN01	NCBI						Y		Y				Y	y	Y						Y	Y	Y	Y
239	VRS5	USA	2012	Staphylococcus aureus	2919993	96	ST-5CC	231	--	PRJNA76981	AHBO01	NCBI						Y		Y				Y	Y	Y						Y	Y	Y	Y
240	VRS6	USA	2012	Staphylococcus aureus	2908442	103		85	--	PRJNA76983	AHBP01	NCBI						Y		Y				Y	Y	Y						y	y	Y	Y
242	VRS8	USA	2012	Staphylococcus aureus	2932690	79	ST-5CC	5	--	PRJNA76987	AHBR01	NCBI						Y		Y				Y	Y	Y						Y	Y	Y	Y
243	VRS9	USA	2012	Staphylococcus aureus	2914280	68	ST-5CC	5	--	PRJNA76989	AHBS01	NCBI						Y		Y				Y	Y	Y						Y	Y	Y	Y
244	WBG10049	USA	2010	Staphylococcus aureus	2777175	38	ST-30CC	30	--	PRJNA39241	ACSV01	NCBI						Y		Y				Y	Y	Y						y	y	Y
245	WW2703/97	USA	2010	Staphylococcus aureus	2743583	151	ST-30CC	30	--	PRJNA39243	ACSW01	NCBI						Y		Y				Y	Y	Y						Y	Y	Y
246	CF-Marseille	France	2010	Staphylococcus aureus	2829971	131	ST-5CC	5	--	PRJEA28687	CABA01	NCBI						Y		Y				Y	y	Y		Y				Y	Y	Y	Y
247	JKD6009	Australia	2010	Staphylococcus aureus	2819448	129	ST-8CC	239	--	PRJNA29569	ABSA01	NCBI	Y									Y					Y								Y
248	SS_0331	Denmark	2013	Stapylococcus epidermidis	2523387	100			1	PRJNA320391	SRX1878690	Herminia
249	SS_0332	Iceland	2013	Stapylococcus epidermidis	2494041	70			1	PRJNA320391	SRX1878691	Herminia
250	SS_0333	Iceland	2013	Stapylococcus epidermidis	2715188	97			2	PRJNA320391	SRX1878702	Herminia
251	SS_0334	Portugal	2013	Stapylococcus epidermidis	2452827	69			2	PRJNA320391	SRX1878713	Herminia
252	SS_0335	Denmark	2013	Stapylococcus epidermidis	2499860	93			4	PRJNA320391	SRX1878724	Herminia
253	SS_0336	Iceland	2013	Stapylococcus epidermidis	2462593	62			5	PRJNA320391	SRX1878735	Herminia
254	SS_0337	Denmark	2013	Stapylococcus epidermidis	2540240	122			5	PRJNA320391	SRX1878746	Herminia
255	SS_0338	Iceland	2013	Stapylococcus epidermidis	2492503	102			6	PRJNA320391	SRX1878757	Herminia
256	SS_0339	Iceland	2013	Stapylococcus epidermidis	2435850	75			10	PRJNA320391	SRX1878768	Herminia
257	SS_0340	Denmark	2013	Stapylococcus epidermidis	2414514	69			14	PRJNA320391	SRX1878772	Herminia
258	SS_0341	Portugal	2013	Stapylococcus epidermidis	2462543	96			17	PRJNA320391	SRX1878692	Herminia
259	SS_0342	Iceland	2013	Stapylococcus epidermidis	2437228	58			20	PRJNA320391	SRX1878693	Herminia
260	SS_0343	Denmark	2013	Stapylococcus epidermidis	2558525	76			21	PRJNA320391	SRX1878694	Herminia
261	SS_0344	Denmark	2013	Stapylococcus epidermidis	2573257	86			21	PRJNA320391	SRX1878695	Herminia
262	SS_0345	Denmark	2013	Stapylococcus epidermidis	2442354	76			22	PRJNA320391	SRX1878696	Herminia
263	SS_0346	Portugal	2013	Stapylococcus epidermidis	2473603	79			22	PRJNA320391	SRX1878697	Herminia
264	SS_0347	Argentina	2013	Stapylococcus epidermidis	2444627	81			23	PRJNA320391	SRX1878698	Herminia
265	SS_0348	Hungary	2013	Stapylococcus epidermidis	2492143	97			23	PRJNA320391	SRX1878699	Herminia
266	SS_0349	Iceland	2013	Stapylococcus epidermidis	2685457	89			248	PRJNA320391	SRX1878700	Herminia
267	SS_0350	Portugal	2013	Stapylococcus epidermidis	2487171	59			35	PRJNA320391	SRX1878701	Herminia
268	SS_0351	Iceland	2013	Stapylococcus epidermidis	2607599	83				PRJNA320391	SRX1878703	Herminia
269	SS_0352	Iceland	2013	Stapylococcus epidermidis	2475612	87			38	PRJNA320391	SRX1878704	Herminia
270	SS_0353	Denmark	2013	Stapylococcus epidermidis	2476474	90			40	PRJNA320391	SRX1878705	Herminia
271	SS_0354	Iceland	2013	Stapylococcus epidermidis	2607026	87			40	PRJNA320391	SRX1878706	Herminia
272	SS_0355	Denmark	2013	Stapylococcus epidermidis	2492170	76			215	PRJNA320391	SRX1878707	Herminia
273	SS_0356	Iceland	2013	Stapylococcus epidermidis	2622665	94			215	PRJNA320391	SRX1878708	Herminia
274	SS_0357	Denmark	2013	Stapylococcus epidermidis	2578838	81			46	PRJNA320391	SRX1878709	Herminia
275	SS_0358	Columbia	2013	Stapylococcus epidermidis	2455910	78			51	PRJNA320391	SRX1878710	Herminia
276	SS_0359	Iceland	2013	Stapylococcus epidermidis	2678140	105			21	PRJNA320391	SRX1878711	Herminia
277	SS_0360	Japan	2013	Stapylococcus epidermidis	2433819	96			781	PRJNA320391	SRX1878712	Herminia
278	SS_0361	Denmark	2013	Stapylococcus epidermidis	2429455	52			55	PRJNA320391	SRX1878714	Herminia
279	SS_0362	Portugal	2013	Stapylococcus epidermidis	2582877	70			57	PRJNA320391	SRX1878715	Herminia
280	SS_0363	Bulgaria	2013	Stapylococcus epidermidis	2454210	59			189	PRJNA320391	SRX1878716	Herminia
281	SS_0364	Taiwan	2013	Stapylococcus epidermidis	2453542	62			59	PRJNA320391	SRX1878717	Herminia
282	SS_0365	Portugal	2013	Stapylococcus epidermidis	2477915	79			60	PRJNA320391	SRX1878718	Herminia
283	SS_0366	Mexico	2013	Stapylococcus epidermidis	2616650	65			61	PRJNA320391	SRX1878719	Herminia
284	SS_0367	Mexico	2013	Stapylococcus epidermidis	2612467	91			61	PRJNA320391	SRX1878720	Herminia
285	SS_0368	Greece	2013	Stapylococcus epidermidis	2562446	76			69	PRJNA320391	SRX1878721	Herminia
286	SS_0369	Portugal	2013	Stapylococcus epidermidis	2427439	67			73	PRJNA320391	SRX1878722	Herminia
287	SS_0370	Cape Verde	2013	Stapylococcus epidermidis	2463895	63			23	PRJNA320391	SRX1878723	Herminia
288	SS_0371	Greece	2013	Stapylococcus epidermidis	2469209	78			83	PRJNA320391	SRX1878725	Herminia
289	SS_0372	Denmark	2013	Stapylococcus epidermidis	2454227	62			35	PRJNA320391	SRX1878726	Herminia
290	SS_0373	Taiwan	2013	Stapylococcus epidermidis	2489774	60			85	PRJNA320391	SRX1878727	Herminia
291	SS_0374	Uraguay	2013	Stapylococcus epidermidis	2674443	85			86	PRJNA320391	SRX1878728	Herminia
292	SS_0375	Portugal	2013	Stapylococcus epidermidis	2446577	70			88	PRJNA320391	SRX1878729	Herminia
294	SS_0377	Portugal	2013	Stapylococcus epidermidis	2470400	57			184	PRJNA320391	SRX1878731	Herminia
295	SS_0378	Portugal	2013	Stapylococcus epidermidis	2466083	51			184	PRJNA320391	SRX1878732	Herminia
296	SS_0379	Denmark	2013	Stapylococcus epidermidis	2571972	85			230	PRJNA320391	SRX1878733	Herminia
297	SS_0380	Mexico	2013	Stapylococcus epidermidis	2585613	53				PRJNA320391	SRX1878734	Herminia
298	SS_0381	Japan	2013	Stapylococcus epidermidis	2490585	61				PRJNA320391	SRX1878736	Herminia
299	SS_0382	Hungary	2013	Stapylococcus epidermidis	2438055	39				PRJNA320391	SRX1878737	Herminia
300	SS_0383	Italy	2013	Stapylococcus epidermidis	2612249	93			66	PRJNA320391	SRX1878738	Herminia
301	SS_0384	Denmark	2013	Stapylococcus epidermidis	2525739	70			66	PRJNA320391	SRX1878739	Herminia
302	SS_0385	Bulgaria	2013	Stapylococcus epidermidis	2511761	55			19	PRJNA320391	SRX1878740	Herminia
303	SS_0386	Cape Verde	2013	Stapylococcus epidermidis	2438108	59			369	PRJNA320391	SRX1878741	Herminia
304	SS_0387	Portugal	2013	Stapylococcus epidermidis	2512084	43			171	PRJNA320391	SRX1878742	Herminia
305	SS_0388	Cape Verde	2013	Stapylococcus epidermidis	2528560	65			44	PRJNA320391	SRX1878743	Herminia
306	SS_0389	Portugal	2013	Stapylococcus epidermidis	2503671	64			212	PRJNA320391	SRX1878744	Herminia
307	SS_0390	Portugal	2013	Stapylococcus epidermidis	2583016	84				PRJNA320391	SRX1878745	Herminia
308	SS_0391	Mexico	2013	Stapylococcus epidermidis	2556058	73			559	PRJNA320391	SRX1878747	Herminia
309	SS_0392	Italy	2013	Stapylococcus epidermidis	2461430	58			32	PRJNA320391	SRX1878748	Herminia
310	SS_0393	Greece	2013	Stapylococcus epidermidis	2535799	62				PRJNA320391	SRX1878749	Herminia
311	SS_0394	Denmark	2013	Stapylococcus epidermidis	2475838	63			56	PRJNA320391	SRX1878750	Herminia
312	SS_0395	Cape Verde	2013	Stapylococcus epidermidis	2493570	35			72	PRJNA320391	SRX1878751	Herminia
313	SS_0396	Portugal	2013	Stapylococcus epidermidis	2520033	80			329	PRJNA320391	SRX1878752	Herminia
314	SS_0397	Portugal	2013	Stapylococcus epidermidis	2550955	67			307	PRJNA320391	SRX1878753	Herminia
315	SS_0398	Portugal	2013	Stapylococcus epidermidis	2571363	103				PRJNA320391	SRX1878754	Herminia
316	SS_0399	Portugal	2013	Stapylococcus epidermidis	2609946	74			788	PRJNA320391	SRX1878755	Herminia
317	SS_0400	Portugal	2013	Stapylococcus epidermidis	2464960	66			556	PRJNA320391	SRX1878756	Herminia
318	SS_0401	Portugal	2013	Stapylococcus epidermidis	2530097	91				PRJNA320391	SRX1878758	Herminia
319	SS_0402	Portugal	2013	Stapylococcus epidermidis	2529518	62				PRJNA320391	SRX1878759	Herminia
320	SS_0403	Portugal	2013	Stapylococcus epidermidis	2501767	56				PRJNA320391	SRX1878760	Herminia
321	SS_0404	Portugal	2013	Stapylococcus epidermidis	2562393	92				PRJNA320391	SRX1878761	Herminia
322	SS_0405	Portugal	2013	Stapylococcus epidermidis	2552462	92				PRJNA320391	SRX1878762	Herminia
323	SS_0406	Portugal	2013	Stapylococcus epidermidis	2527170	96				PRJNA320391	SRX1878763	Herminia
324	SS_0407	Portugal	2013	Stapylococcus epidermidis	2562496	62				PRJNA320391	SRX1878764	Herminia
325	SS_0408	Portugal	2013	Stapylococcus epidermidis	2533430	90				PRJNA320391	SRX1878765	Herminia
326	SS_0409	Portugal	2013	Stapylococcus epidermidis	2442844	62				PRJNA320391	SRX1878766	Herminia
327	SS_0410	Portugal	2013	Stapylococcus epidermidis	2555997	123				PRJNA320391	SRX1878767	Herminia
328	SS_0411	Portugal	2013	Stapylococcus epidermidis	2530744	93			595	PRJNA320391	SRX1878769	Herminia			Y								Y
329	SS_0412	Portugal	2013	Stapylococcus epidermidis	2596732	105			328	PRJNA320391	SRX1878770	Herminia
330	SS_0413	Portugal	2013	Stapylococcus epidermidis	2465310	67			184	PRJNA320391	SRX1878771	Herminia
331	SS_0487	UK	2013	Staphylococcus aureus	2836414	160	ST-22CC	22	--	PRJNA312437	SRX2219475	Murray.etal			y			Y		Y			y	Y	Y	Y						Y	Y	Y	Y
332	SS_0488	UK	2013	Staphylococcus aureus	2809416	116	ST-22CC	22	--	PRJNA312437	SRX2219476	Murray.etal			y			Y		Y			y	Y	Y	Y						Y	Y	Y	Y
333	SS_0489	UK	2013	Staphylococcus aureus	2896163	119	ST-30CC	34	--	PRJNA312437	SRX2219477	Murray.etal	Y					Y	Y	Y				Y	Y	Y						Y	Y	Y
334	SS_0490	UK	2013	Staphylococcus aureus	2848561	171	ST-22CC	22	--	PRJNA312437	SRX2219478	Murray.etal			y			Y		Y			y	Y	Y	Y						Y	Y	Y	Y
335	SS_0491	UK	2013	Staphylococcus aureus	2707767	92	ST-59CC	59	--	PRJNA312437	SRX2219479	Murray.etal		Y								Y					Y								y
336	SS_0492	UK	2013	Staphylococcus aureus	2769304	124		338	--	PRJNA312437	SRX2219480	Murray.etal		Y								Y					Y								y
337	SS_0493	UK	2013	Staphylococcus aureus	2904187	202	ST-30CC	36	--	PRJNA312437	SRX2219481	Murray.etal						Y		Y				Y	Y	Y						Y	Y	Y
338	SS_0494	UK	2013	Staphylococcus aureus	2797763	33	ST-1CC	1	--	PRJNA312437	SRX2219495	Murray.etal	Y						Y			Y					Y								y
339	SS_0495	UK	2013	Staphylococcus aureus	2740739	20			--	PRJNA312437	SRX2219512	Murray.etal	Y						Y			Y					Y								y
340	SS_0496	UK	2013	Staphylococcus aureus	2854740	77	ST-22CC	22	--	PRJNA312437	SRX2219529	Murray.etal			y			Y		Y			y	Y	y	Y						Y	Y	Y	Y
341	SS_0497	UK	2013	Staphylococcus aureus	2734365	95	ST-22CC	22	--	PRJNA312437	SRX2219548	Murray.etal						Y		Y				Y	Y	Y						Y	Y	Y	y
342	SS_0498	UK	2013	Staphylococcus aureus	2743760	62	ST-1CC	1	--	PRJNA312437	SRX2219549	Murray.etal	Y	Y					Y			Y					Y								y
343	SS_0499	UK	2013	Staphylococcus aureus	2852389	275	ST-5CC	5	--	PRJNA312437	SRX2219566	Murray.etal						Y		Y				Y	Y	Y						Y	Y	Y	Y
344	SS_0537	UK	2013	Staphylococcus aureus	2856530	58	ST-5CC	5	--	PRJNA312437	SRX2219582	Murray.etal						Y		Y				Y	Y	Y						y	y	Y	Y
345	SS_0538	UK	2013	Staphylococcus aureus	2832373	53	ST-5CC		--	PRJNA312437	SRX2219583	Murray.etal						Y		Y				Y	Y	Y						y	y	Y	Y
346	SS_0539	UK	2013	Staphylococcus aureus	2854425	81	ST-30CC	30	--	PRJNA312437	SRX2219584	Murray.etal	Y					Y		Y				Y	Y	Y						Y	Y	Y
347	SS_0540	UK	2013	Staphylococcus aureus	2780721	46	ST-5CC	5	--	PRJNA312437	SRX2219585	Murray.etal						Y		Y				Y	Y	Y						y	y	Y	Y
348	SS_0541	UK	2013	Staphylococcus aureus	2825310	39	ST-5CC	5	--	PRJNA312437	SRX2219586	Murray.etal						Y		Y				Y	Y	Y						y	y	Y	Y
349	SS_0542	UK	2013	Staphylococcus aureus	2825508	61	ST-5CC	5	--	PRJNA312437	SRX2219587	Murray.etal						Y		Y				Y	Y	Y						y	y	Y	Y
351	SS_0544	UK	2013	Staphylococcus aureus	2832580	58	ST-5CC	5	--	PRJNA312437	SRX2219589	Murray.etal						Y		Y				Y	Y	Y						y	y	Y	Y
352	SS_0545	UK	2013	Staphylococcus aureus	2825829	40	ST-5CC	5	--	PRJNA312437	SRX2219590	Murray.etal						Y		Y				Y	Y	Y						y	y	Y	Y
353	SS_0546	UK	2013	Staphylococcus aureus	2825278	41	ST-5CC	5	--	PRJNA312437	SRX2219591	Murray.etal						Y		Y				Y	Y	Y						y	y	Y	Y
354	SS_0547	UK	2013	Staphylococcus aureus	2826814	44	ST-5CC	5	--	PRJNA312437	SRX2219592	Murray.etal						Y		Y				Y	Y	Y						y	y	Y	Y
355	SS_0548	UK	2013	Staphylococcus aureus	2824356	39	ST-5CC	5	--	PRJNA312437	SRX2219593	Murray.etal						Y		Y				Y	Y	Y						y	y	Y	Y
357	SS_0550	UK	2013	Staphylococcus aureus	2867099	79	ST-5CC	5	--	PRJNA312437	SRX2219594	Murray.etal						Y		Y				Y	Y	Y						y	y	Y	Y
358	SS_0551	UK	2013	Staphylococcus aureus	2828588	71	ST-5CC	5	--	PRJNA312437	SRX2219611	Murray.etal						Y		Y				Y	Y	Y						y	y	Y	Y
359	SS_0552	UK	2013	Staphylococcus aureus	2826040	39	ST-5CC	5	--	PRJNA312437	SRX2219629	Murray.etal						Y		Y				Y	Y	Y						y	y	Y	Y
360	SS_0553	UK	2013	Staphylococcus aureus	2831926	57	ST-5CC	5	--	PRJNA312437	SRX2219644	Murray.etal						Y		Y				Y	Y	Y						y	y	Y	Y
362	SS_0555	UK	2013	Staphylococcus aureus	2826335	37	ST-5CC	5	--	PRJNA312437	SRX2219681	Murray.etal						Y		Y				Y	Y	Y						y	y	Y	Y
363	SS_0556	UK	2013	Staphylococcus aureus	2827350	58	ST-5CC	5	--	PRJNA312437	SRX2219682	Murray.etal						Y		Y				Y	Y	Y						y	y	Y	Y
365	SS_0558	UK	2013	Staphylococcus aureus	2826823	44	ST-5CC	5	--	PRJNA312437	SRX2219713	Murray.etal						Y		Y				Y	Y	Y						y	y	Y	Y
368	SS_0561	UK	2013	Staphylococcus aureus	2823147	42	ST-5CC	5	--	PRJNA312437	SRX2219729	Murray.etal						Y		Y				Y	Y	Y						y	y	Y	Y
369	SS_0562	UK	2013	Staphylococcus aureus	2826163	66	ST-5CC	5	--	PRJNA312437	SRX2219744	Murray.etal						Y		Y				Y	Y	Y						y	y	Y	Y
372	SS_0565	UK	2013	Staphylococcus aureus	2825226	43	ST-5CC	5	--	PRJNA312437	SRX2219763	Murray.etal						Y		Y				Y	Y	Y						y	y	Y	Y
373	SS_0566	UK	2013	Staphylococcus aureus	2826537	55	ST-5CC	5	--	PRJNA312437	SRX2219778	Murray.etal						Y		Y				Y	Y	Y						y	y	Y	Y
374	SS_0567	UK	2013	Staphylococcus aureus	2825992	54	ST-5CC	5	--	PRJNA312437	SRX2219795	Murray.etal						y		Y				Y	Y	Y						y	y	Y	Y
375	SS_0568	UK	2013	Staphylococcus aureus	2826351	40	ST-5CC	5	--	PRJNA312437	SRX2219813	Murray.etal						y		Y				Y	Y	Y						y	y	Y	Y
376	SS_0569	UK	2013	Staphylococcus aureus	2825823	64	ST-5CC	5	--	PRJNA312437	SRX2219814	Murray.etal						Y		Y				Y		Y						y	y	Y	Y
378	SS_0571	UK	2013	Staphylococcus aureus	2823047	44	ST-5CC	5	--	PRJNA312437	SRX2219839	Murray.etal						Y		Y				Y	Y	Y						y	y	Y	Y
379	SS_0572	UK	2013	Staphylococcus aureus	2825257	47	ST-5CC	5	--	PRJNA312437	SRX2219848	Murray.etal						Y		Y				Y	Y	Y						y	y	Y	Y
380	SS_0573	UK	2013	Staphylococcus aureus	2847516	105	ST-5CC	5	--	PRJNA312437	SRX2219849	Murray.etal						Y		Y				Y	Y	Y						y	y	Y	Y
381	SS_0574	UK	2013	Staphylococcus aureus	2824400	37	ST-5CC	5	--	PRJNA312437	SRX2219850	Murray.etal						Y		Y				Y	Y	Y						y	y	Y	Y
382	SS_0575	UK	2013	Staphylococcus aureus	2825447	43	ST-5CC	5	--	PRJNA312437	SRX2219851	Murray.etal						Y		Y				Y	Y	Y						y	y	Y	Y
383	SS_0576	UK	2013	Staphylococcus aureus	2825821	41	ST-5CC	5	--	PRJNA312437	SRX2219852	Murray.etal						Y		Y				Y	Y	Y						y	y	Y	Y
384	SS_0577	UK	2013	Staphylococcus aureus	2826332	41	ST-5CC	5	--	PRJNA312437	SRX2219853	Murray.etal						Y		Y				Y	Y	Y						y	y	Y	Y
385	SS_0578	UK	2013	Staphylococcus aureus	2836485	77	ST-5CC	5	--	PRJNA312437	SRX2219870	Murray.etal						Y		Y				Y	Y	Y						y	y	Y	Y
386	SS_0579	UK	2013	Staphylococcus aureus	2816048	43	ST-5CC	5	--	PRJNA312437	SRX2219891	Murray.etal						Y		Y				Y	Y	Y						y	y	Y	Y
387	SS_0580	UK	2013	Staphylococcus aureus	2829900	51	ST-5CC	5	--	PRJNA312437	SRX2219892	Murray.etal						Y		Y				Y	Y	Y						y	y	Y	Y
388	SS_0581	UK	2013	Staphylococcus aureus	2823727	64	ST-5CC	5	--	PRJNA312437	SRX2219893	Murray.etal						Y		Y				Y	Y	Y						y	y	Y	Y
389	SS_0582	UK	2013	Staphylococcus aureus	2827199	66	ST-5CC	5	--	PRJNA312437	SRX2219894	Murray.etal						Y		Y				Y	Y	Y						y	y	Y	Y
390	SS_0583	UK	2013	Staphylococcus aureus	2820899	42	ST-5CC	5	--	PRJNA312437	SRX2219895	Murray.etal						Y		Y				Y	Y	Y						y	y	Y	Y
391	SS_0584	UK	2013	Staphylococcus aureus	2822152	45	ST-5CC	5	--	PRJNA312437	SRX2219896	Murray.etal						Y		Y				Y	Y	Y						y	y	Y	Y
392	HKU09-01	China	2010	Staphylococcus lugdenensis	2658366	1				n/a	n/a	NCBI
393	N920143	France	2013	Staphylococcus lugdenensis	2595888	1				n/a	n/a	NCBI
394	M23590	USA	2010	Staphylococcus lugdenensis	2521078	25				n/a	n/a	NCBI
395	C80	USA	2010	Staphylococcus hominis	2258417	41				n/a	n/a	NCBI
396	SK119	Canada	2009	Staphylococcus hominis	2226236	37				n/a	n/a	NCBI
397	ZBW5	China	2012	Staphylococcus hominis	2335704	47				n/a	n/a	NCBI
398	SK14	USA	2008	Staphylococcus capitis	2435835	32				n/a	n/a	NCBI
399	QN1	China	2012	Staphylococcus capitis	2430101	30				n/a	n/a	NCBI
400	SG1	Canada	2013	Staphylococcus warneri	2486042	1				n/a	n/a	NCBI
401	L37603	USA	2009	Staphylococcus warneri	2425653	77				n/a	n/a	NCBI
413	C87	USA	2010	Staphylococcus caprae	2460970	46				n/a	n/a	NCBI
414	JCS1435	Japan	2005	Staphylococcus haemolyticus	2685015	1				n/a	n/a	NCBI
415	R1P1	USA	2012	Staphylococcus haemolyticus	2395399	77				n/a	n/a	NCBI
423	SS_0001	Germany	2001	Stapylococcus epidermidis	2503974	39			171	n/a	n/a	DM
424	SS_0002	Germany	2001	Stapylococcus epidermidis	2497359	43			171	n/a	n/a	DM
426	SS_0004	Germany	2001	Stapylococcus epidermidis	2475290	75			6	n/a	n/a	DM
427	SS_0005	Germany	2001	Staphylococcus lugdenensis	2541373	40				n/a	n/a	DM
428	SS_0006	Germany	2001	Staphylococcus lugdenensis	2540765	39				n/a	n/a	DM
429	SS_0007	Germany	2001	Stapylococcus epidermidis	2460506	57			6	n/a	n/a	DM
430	SS_0008	Germany	2001	Staphylococcus aureus	2758544	41			--	n/a	n/a	DM	Y																						Y
431	SS_0011	Germany	2001	Staphylococcus capitis	2454131	38				n/a	n/a	DM
432	SS_0012	Germany	2001	Staphylococcus capitis	2453331	43				n/a	n/a	DM
433	SS_0013	Germany	2001	Stapylococcus epidermidis	2522865	92			2	n/a	n/a	DM
434	SS_0014	Germany	2001	Stapylococcus epidermidis	2466782	93			2	n/a	n/a	DM
435	SS_0015	Germany	2001	Staphylococcus aureus	2719167	34	ST-15CC	15	--	PRJNA312437	SRX2219165	DM																							y
436	SS_0016	Germany	2001	Staphylococcus aureus	2727029	59	ST-15CC	15	--	PRJNA312437	SRX2219276	DM																							y
437	SS_0017	Germany	2001	Staphylococcus aureus	2758179	40			--	PRJNA312437	SRX2219358	DM	Y																						Y
438	SS_0018	Germany	2001	Staphylococcus aureus	2758309	46			--	PRJNA312437	SRX2219473	DM	Y																						Y
439	SS_0019	Germany	2001	Staphylococcus capitis	2495240	33				n/a	n/a	DM
440	SS_0020	Germany	2001	Staphylococcus capitis	2506413	28				n/a	n/a	DM
441	SS_0023	Germany	2001	Staphylococcus aureus	2818997	41	ST-8CC	8	--	PRJNA312437	SRX2219528	DM	Y			Y					Y								Y						Y
442	SS_0024	Germany	2002	Staphylococcus aureus	2820754	36	ST-8CC	8	--	PRJNA312437	SRX2219588	DM	Y			Y					Y								Y						Y
443	SS_0025	Germany	2001	Stapylococcus epidermidis	2546003	71			2	n/a	n/a	DM
444	SS_0026	Germany	2002	Stapylococcus epidermidis	2438219	56			2	n/a	n/a	DM
445	SS_0027	Germany	2001	Stapylococcus epidermidis	2459687	84			59	n/a	n/a	DM
446	SS_0028	Germany	2002	Stapylococcus epidermidis	2459202	84			59	n/a	n/a	DM
447	SS_0029	Germany	2001	Stapylococcus epidermidis	2732718	74			2	n/a	n/a	DM
448	SS_0030	Germany	2002	Stapylococcus epidermidis	2744997	73			2	n/a	n/a	DM
449	SS_0031	Germany	2001	Staphylococcus aureus	2747833	32			--	PRJNA312437	SRX2219664	DM						Y		Y				Y	Y	Y						Y	Y	Y	y
450	SS_0032	Germany	2002	Staphylococcus aureus	2748213	39			--	PRJNA312437	SRX2219796	DM						Y		Y				Y	Y	Y						Y	Y	Y	y
451	SS_0033	Germany	2001	Staphylococcus aureus	2724405	39	ST-12CC	12	--	PRJNA312437	SRX2219876	DM		Y														Y							Y
456	SS_0038	Germany	2002	Staphylococcus capitis	2349863	26				n/a	n/a	DM
457	SS_0039	Germany	2001	Stapylococcus epidermidis	2467023	87			51	n/a	n/a	DM
458	SS_0040	Germany	2002	Stapylococcus epidermidis	2465010	90			51	n/a	n/a	DM
459	SS_0041	Germany	2002	Staphylococcus lugdenensis	2637562	26				n/a	n/a	DM
460	SS_0042	Germany	2002	Staphylococcus lugdenensis	2637694	33				n/a	n/a	DM
461	SS_0043	Germany	2001	Staphylococcus aureus	2790215	36		26	--	PRJNA312437	SRX2219166	DM						Y		Y				Y	Y	Y						Y	Y	Y	y
462	SS_0044	Germany	2002	Staphylococcus aureus	2789800	33		26	--	PRJNA312437	SRX2219177	DM						Y		Y				Y	Y	Y						Y	Y	Y	y
464	SS_0046	Germany	2002	Stapylococcus epidermidis	2440296	76				n/a	n/a	DM
465	SS_0049	Germany	2002	Staphylococcus aureus	2772576	22			--	PRJNA312437	SRX2219188	DM																							y
466	SS_0050	Germany	2002	Staphylococcus aureus	2773194	31			--	PRJNA312437	SRX2219199	DM																							y
467	SS_0051	Germany	2002	Stapylococcus epidermidis	2547052	40				n/a	n/a	DM
468	SS_0052	Germany	2002	Stapylococcus epidermidis	2501136	36				n/a	n/a	DM
469	SS_0053	Germany	2002	Stapylococcus epidermidis	2569985	148			66	n/a	n/a	DM
470	SS_0054	Germany	2002	Stapylococcus epidermidis	2531372	59			66	n/a	n/a	DM
471	SS_0055	Germany	2001	Staphylococcus warneri	2423977	36				n/a	n/a	DM
472	SS_0056	Germany	2002	Staphylococcus warneri	2426249	27				n/a	n/a	DM
473	SS_0057	Germany	2002	Stapylococcus epidermidis	2462993	67			59	n/a	n/a	DM
474	SS_0058	Germany	2002	Stapylococcus epidermidis	2463779	81			59	n/a	n/a	DM
475	SS_0059	Germany	2002	Staphylococcus aureus	2727905	38		901	--	PRJNA312437	SRX2219210	DM	Y		Y								y					Y							Y
476	SS_0060	Germany	2002	Staphylococcus aureus	2726943	30		901	--	PRJNA312437	SRX2219221	DM	Y		Y								y					Y							Y
477	SS_0061	Germany	2002	Staphylococcus aureus	2721402	35	ST-15CC	15	--	PRJNA312437	SRX2219232	DM																							y
478	SS_0062	Germany	2003	Staphylococcus aureus	2721490	41	ST-15CC	15	--	PRJNA312437	SRX2219243	DM																							y
479	SS_0063	Germany	2002	Stapylococcus epidermidis	2438524	68			89	n/a	n/a	DM
480	SS_0064	Germany	2002	Stapylococcus epidermidis	2432876	66			89	n/a	n/a	DM
482	SS_0068	Germany	2002	Stapylococcus epidermidis	2364146	51			22	n/a	n/a	DM
483	SS_0071	Germany	2001	Stapylococcus epidermidis	2442552	56			217	n/a	n/a	DM
484	SS_0072	Germany	2002	Stapylococcus epidermidis	2423663	65			217	n/a	n/a	DM
485	SS_0073	Germany	2002	Stapylococcus epidermidis	2350678	44			22	n/a	n/a	DM
486	SS_0074	Germany	2002	Stapylococcus epidermidis	2349207	54			22	n/a	n/a	DM
487	SS_0075	Germany	2001	Stapylococcus epidermidis	2474631	77			5	n/a	n/a	DM
488	SS_0076	Germany	2002	Stapylococcus epidermidis	2474040	80			5	n/a	n/a	DM
489	SS_0077	Germany	2002	Staphylococcus aureus	2764111	30			--	PRJNA312437	SRX2219254	DM																							y
490	SS_0078	Germany	2002	Staphylococcus aureus	2765191	32			--	PRJNA312437	SRX2219265	DM																							y
491	SS_0079	Germany	2002	Staphylococcus haemolyticus	2470250	142				n/a	n/a	DM
492	SS_0080	Germany	2002	Staphylococcus haemolyticus	2464418	139				n/a	n/a	DM
493	SS_0081	Germany	2002	Staphylococcus aureus	2742633	87	ST-8CC	8	--	PRJNA312437	SRX2219277	DM																							Y
494	SS_0082	Germany	2002	Staphylococcus aureus	2740855	70	ST-8CC	8	--	PRJNA312437	SRX2219288	DM																							Y
495	SS_0083	Germany	2002	Staphylococcus aureus	2811432	76	ST-30CC	30	--	PRJNA312437	SRX2219350	DM	Y							Y				Y		Y						Y	Y	Y
496	SS_0084	Germany	2002	Staphylococcus aureus	2811086	58	ST-30CC	30	--	PRJNA312437	SRX2219351	DM	Y							Y				Y		Y						Y	Y	Y
498	SS_0086	Germany	2002	Stapylococcus epidermidis	2473131	57			5	n/a	n/a	DM
499	SS_0087	Germany	2002	Staphylococcus caprae	2610387	37				n/a	n/a	DM
500	SS_0088	Germany	2002	Staphylococcus caprae	2611398	43				n/a	n/a	DM
501	SS_0089	Germany	2002	Staphylococcus caprae	2615387	47				n/a	n/a	DM
502	SS_0090	Germany	2002	Stapylococcus epidermidis	2448883	70			89	n/a	n/a	DM
503	SS_0091	Germany	2002	Stapylococcus epidermidis	2486748	72			5	n/a	n/a	DM
504	SS_0092	Germany	2002	Stapylococcus epidermidis	2471253	70			5	n/a	n/a	DM
505	SS_0093	Germany	2002	Stapylococcus epidermidis	2218295	50				n/a	n/a	DM
506	SS_0094	Germany	2002	Stapylococcus epidermidis	2231235	55				n/a	n/a	DM
507	SS_0095	Germany	2002	Stapylococcus epidermidis	2490590	69			2	n/a	n/a	DM
508	SS_0096	Germany	2002	Stapylococcus epidermidis	2549400	73			2	n/a	n/a	DM
509	SS_0097	Germany	2002	Stapylococcus epidermidis	2508652	71			5	n/a	n/a	DM
510	SS_0098	Germany	2002	Stapylococcus epidermidis	2509992	54			5	n/a	n/a	DM
511	SS_0099	Germany	2002	Stapylococcus epidermidis	2579321	61			2	n/a	n/a	DM
512	SS_0100	Germany	2002	Stapylococcus epidermidis	2637957	74			2	n/a	n/a	DM
513	SS_0103	Germany	2002	Stapylococcus epidermidis	2591043	69			22	n/a	n/a	DM
514	SS_0104	Germany	2002	Stapylococcus epidermidis	2591500	66			22	n/a	n/a	DM
515	SS_0105	Germany	2002	Stapylococcus epidermidis	2570008	43				n/a	n/a	DM
516	SS_0106	Germany	2002	Stapylococcus epidermidis	2547383	35				n/a	n/a	DM
517	SS_0107	Germany	2002	Stapylococcus epidermidis	2666124	82			21	n/a	n/a	DM
518	SS_0108	Germany	2002	Stapylococcus epidermidis	2664187	98			21	n/a	n/a	DM
519	SS_0109	Germany	2002	Staphylococcus capitis	2492821	53				n/a	n/a	DM
520	SS_0110	Germany	2002	Staphylococcus capitis	2488006	35				n/a	n/a	DM
521	SS_0111	Germany	2002	Stapylococcus epidermidis	2620257	64			2	n/a	n/a	DM
522	SS_0112	Germany	2002	Stapylococcus epidermidis	2704871	89			2	n/a	n/a	DM
523	SS_0113	Germany	2002	Stapylococcus epidermidis	2495268	79			89	n/a	n/a	DM
524	SS_0114	Germany	2002	Stapylococcus epidermidis	2503747	93			89	n/a	n/a	DM
526	SS_0116	Germany	2002	Stapylococcus epidermidis	2466072	69			23	n/a	n/a	DM
527	SS_0117	Germany	2002	Stapylococcus epidermidis	2592737	97			2	n/a	n/a	DM
528	SS_0118	Germany	2002	Stapylococcus epidermidis	2714325	117			2	n/a	n/a	DM
529	SS_0119	Germany	2002	Staphylococcus aureus	2727231	52	ST-1CC	1	--	PRJNA312437	SRX2219352	DM							Y																y
530	SS_0120	Germany	2002	Staphylococcus aureus	2721619	46	ST-1CC	1	--	PRJNA312437	SRX2219353	DM							Y																y
531	SS_0121	Germany	2002	Staphylococcus aureus	2779634	48	ST-8CC	2021	--	PRJNA312437	SRX2219354	DM	Y															Y							Y
532	SS_0122	Germany	2002	Staphylococcus aureus	2778637	41	ST-8CC	2021	--	PRJNA312437	SRX2219355	DM	Y															Y							Y
533	SS_0125	Germany	2002	Stapylococcus epidermidis	2403244	73			88	n/a	n/a	DM
534	SS_0126	Germany	2002	Stapylococcus epidermidis	2471162	91			88	n/a	n/a	DM
535	SS_0127	Germany	2002	Staphylococcus lugdenensis	2612220	44				n/a	n/a	DM
536	SS_0128	Germany	2002	Staphylococcus lugdenensis	2607364	35				n/a	n/a	DM
537	SS_0129	Germany	2002	Stapylococcus epidermidis	2588371	78			22	n/a	n/a	DM
538	SS_0130	Germany	2002	Stapylococcus epidermidis	2527171	94			2	n/a	n/a	DM
539	SS_0131	Germany	2002	Staphylococcus aureus	2781361	56	ST-8CC	8	--	PRJNA312437	SRX2219356	DM				Y					Y								Y						Y
540	SS_0132	Germany	2002	Staphylococcus aureus	2783763	58	ST-8CC	8	--	PRJNA312437	SRX2219357	DM				Y					Y								Y						Y
541	SS_0133	Germany	2002	Stapylococcus epidermidis	2434617	82			5	n/a	n/a	DM
542	SS_0134	Germany	2003	Stapylococcus epidermidis	2433371	83			5	n/a	n/a	DM
543	SS_0135	Germany	2002	Stapylococcus epidermidis	2495192	81			297	n/a	n/a	DM
544	SS_0136	Germany	2003	Stapylococcus epidermidis	2409381	75			297	n/a	n/a	DM
545	SS_0137	Germany	2002	Staphylococcus lugdenensis	2605882	27				n/a	n/a	DM
546	SS_0138	Germany	2003	Staphylococcus lugdenensis	2610869	50				n/a	n/a	DM
547	SS_0139	Germany	2002	Stapylococcus epidermidis	2453620	63			22	n/a	n/a	DM
548	SS_0140	Germany	2003	Stapylococcus epidermidis	2448349	63			22	n/a	n/a	DM
549	SS_0141	Germany	2002	Stapylococcus epidermidis	2478147	76			59	n/a	n/a	DM
551	SS_0143	Germany	2003	Stapylococcus epidermidis	2661974	354			5	n/a	n/a	DM
553	SS_0145	Germany	2003	Stapylococcus epidermidis	2498576	80			297	n/a	n/a	DM
554	SS_0146	Germany	2003	Stapylococcus epidermidis	2498695	76			297	n/a	n/a	DM
555	SS_0147	Germany	2003	Staphylococcus aureus	2820542	87	ST-30CC	30	--	n/a	n/a	DM	Y					Y		Y				Y	Y	Y						Y	Y	Y
556	SS_0148	Germany	2003	Staphylococcus aureus	2821736	93	ST-30CC	30	--	n/a	n/a	DM	Y					Y		Y				Y	Y	Y						Y	Y	Y
557	SS_0149	Germany	2003	Stapylococcus epidermidis	2675094	110			2	n/a	n/a	DM
558	SS_0150	Germany	2003	Stapylococcus epidermidis	2764439	123			2	n/a	n/a	DM
559	SS_0151	Germany	2002	Stapylococcus epidermidis	2632071	90			2	n/a	n/a	DM
560	SS_0152	Germany	2003	Stapylococcus epidermidis	2673038	82			2	n/a	n/a	DM
561	SS_0153	Germany	2003	Stapylococcus epidermidis	2513078	78			59	n/a	n/a	DM
562	SS_0154	Germany	2003	Stapylococcus epidermidis	2526132	103			59	n/a	n/a	DM
563	SS_0155	Germany	2002	Stapylococcus epidermidis	2518488	79			5	n/a	n/a	DM
564	SS_0156	Germany	2003	Stapylococcus epidermidis	2518147	89			5	n/a	n/a	DM
565	SS_0157	Germany	2002	Stapylococcus epidermidis	2475422	109			59	n/a	n/a	DM
566	SS_0158	Germany	2003	Stapylococcus epidermidis	2477085	84			59	n/a	n/a	DM
567	SS_0159	Germany	2002	Stapylococcus epidermidis	2519178	101			2	n/a	n/a	DM
568	SS_0160	Germany	2003	Stapylococcus epidermidis	2519231	92			2	n/a	n/a	DM
569	SS_0161	Germany	2003	Staphylococcus aureus	2713750	51	ST-22CC	22	--	PRJNA312437	SRX2219374	DM						Y		Y				Y	Y	Y						Y	Y	Y	Y
570	SS_0162	Germany	2003	Staphylococcus aureus	2716914	57	ST-22CC	22	--	PRJNA312437	SRX2219384	DM						Y		Y				Y	Y	Y						Y	Y	Y	Y
571	SS_0163	Germany	2003	Staphylococcus capitis	2418139	28				n/a	n/a	DM
572	SS_0164	Germany	2003	Staphylococcus capitis	2421500	47				n/a	n/a	DM
573	SS_0165	Germany	2002	Stapylococcus epidermidis	2459006	79			726	n/a	n/a	DM
574	SS_0166	Germany	2003	Stapylococcus epidermidis	2456917	72			726	n/a	n/a	DM
575	SS_0167	Germany	2003	Stapylococcus epidermidis	2771926	111			168	n/a	n/a	DM
576	SS_0168	Germany	2003	Stapylococcus epidermidis	2655961	107			168	n/a	n/a	DM
577	SS_0169	Germany	2003	Staphylococcus aureus	2820433	73	ST-30CC	30	--	n/a	n/a	DM						Y		Y				Y	Y	Y						Y	Y	Y
578	SS_0170	Germany	2003	Staphylococcus aureus	2823537	78	ST-30CC	30	--	n/a	n/a	DM						Y		Y				Y	Y	Y						Y	Y	Y
579	SS_0171	Germany	2003	Stapylococcus epidermidis	2530681	73			10	n/a	n/a	DM
580	SS_0172	Germany	2003	Stapylococcus epidermidis	2528724	88			10	n/a	n/a	DM
581	SS_0175	Germany	2003	Stapylococcus epidermidis	2459890	70			208	n/a	n/a	DM
582	SS_0176	Germany	2003	Stapylococcus epidermidis	2462206	74			208	n/a	n/a	DM
583	SS_0178	Germany	2003	Stapylococcus epidermidis	2419475	65			59	n/a	n/a	DM
584	SS_0179	Germany	2003	Stapylococcus epidermidis	2434419	85			59	n/a	n/a	DM
585	SS_0181	Germany	2003	Stapylococcus epidermidis	2368058	59			59	n/a	n/a	DM
586	SS_0182	Germany	2003	Stapylococcus epidermidis	2370439	59			59	n/a	n/a	DM
587	SS_0183	Germany	2003	Stapylococcus epidermidis	2445261	67			48	n/a	n/a	DM
588	SS_0184	Germany	2003	Stapylococcus epidermidis	2444659	65			48	n/a	n/a	DM
589	SS_0185	Germany	2003	Stapylococcus epidermidis	2516052	109			9	n/a	n/a	DM
590	SS_0186	Germany	2003	Stapylococcus epidermidis	2509195	69			9	n/a	n/a	DM
591	SS_0227	Germany		Stapylococcus epidermidis	2479527	89			184	n/a	n/a	DM
592	SS_0228	Germany		Stapylococcus epidermidis	2439536	79			88	n/a	n/a	DM
593	SS_0229	Germany		Stapylococcus epidermidis	2511284	83			57	n/a	n/a	DM
595	SS_0231	Germany		Stapylococcus epidermidis	2472694	92			59	n/a	n/a	DM
596	SS_0232	Germany		Stapylococcus epidermidis	2485072	93			88	n/a	n/a	DM
597	SS_0233	Germany		Stapylococcus epidermidis	2442192	79			17	n/a	n/a	DM
598	SS_0234	Germany		Stapylococcus epidermidis	2534755	115			73	n/a	n/a	DM
599	SS_0235	Germany		Stapylococcus epidermidis	2406787	64			35	n/a	n/a	DM
600	SS_0236	Germany		Stapylococcus epidermidis	2439545	81			73	n/a	n/a	DM
601	SS_0237	Germany		Stapylococcus epidermidis	2549772	83			5	n/a	n/a	DM
602	SS_0238	Germany		Stapylococcus epidermidis	2420629	66			7	n/a	n/a	DM
603	SS_0468	UK		Stapylococcus epidermidis	2585651	117				n/a	n/a	DM
604	SS_0469	UK		Stapylococcus epidermidis	2499926	112			184	n/a	n/a	DM
605	SS_0470	UK		Stapylococcus epidermidis	2425909	81				n/a	n/a	DM
606	SS_0471	UK		Stapylococcus epidermidis	2458739	77			130	n/a	n/a	DM
607	SS_0472	UK		Stapylococcus epidermidis	2432510	76			297	n/a	n/a	DM
608	SS_0473	UK		Stapylococcus epidermidis	2520741	59			171	n/a	n/a	DM
609	SS_0474	UK		Stapylococcus epidermidis	2489244	73			73	n/a	n/a	DM
610	SS_0475	UK		Stapylococcus epidermidis	2514761	85			73	n/a	n/a	DM
612	SS_0477	UK		Staphylococcus aureus	2755728	52	ST-1CC	1	--	n/a	n/a	DM	Y						Y			y					Y								y
613	SS_0478	UK		Staphylococcus aureus	2786374	85	ST-30CC	30	--	n/a	n/a	DM	Y					Y		Y				Y	Y	Y						Y	Y	Y
614	SS_0479	UK		Stapylococcus epidermidis	2558968	125			14	n/a	n/a	DM
615	SS_0187	Germany	2001	Stapylococcus epidermidis	2621847	104			22	n/a	n/a	DM
617	SS_0189	Germany	2001	Stapylococcus epidermidis	2586457	66			2	n/a	n/a	DM
618	SS_0190	Germany	2001	Stapylococcus epidermidis	2596458	99			2	n/a	n/a	DM
619	SS_0191	Germany	2001	Stapylococcus epidermidis	2593793	103			2	n/a	n/a	DM
620	SS_0192	Germany	1999	Stapylococcus epidermidis	2565524	94			2	n/a	n/a	DM
621	SS_0193	Germany	1999	Stapylococcus epidermidis	2506184	82			2	n/a	n/a	DM
622	SS_0194	Germany	1999	Stapylococcus epidermidis	2624970	84			22	n/a	n/a	DM
623	SS_0195	Germany	1999	Stapylococcus epidermidis	2587622	78			22	n/a	n/a	DM
624	SS_0196	Germany	1999	Stapylococcus epidermidis	2626083	88			22	n/a	n/a	DM
625	SS_0197	Germany	2001	Stapylococcus epidermidis	2660004	58			2	n/a	n/a	DM
626	SS_0198	Germany	2001	Stapylococcus epidermidis	2671055	89			2	n/a	n/a	DM
627	SS_0199	Germany	1999	Stapylococcus epidermidis	2492373	103			2	n/a	n/a	DM
628	SS_0200	Germany	1999	Stapylococcus epidermidis	2480241	71			2	n/a	n/a	DM
629	SS_0201	Germany	2000	Stapylococcus epidermidis	2562989	95			22	n/a	n/a	DM
630	SS_0202	Germany	2000	Stapylococcus epidermidis	2576948	88			22	n/a	n/a	DM
631	SS_0203	Germany	2000	Stapylococcus epidermidis	2694179	73			2	n/a	n/a	DM
632	SS_0204	Germany	2000	Stapylococcus epidermidis	2513374	126			2	n/a	n/a	DM
633	SS_0205	Germany	2000	Stapylococcus epidermidis	2446827	80			2	n/a	n/a	DM
634	SS_0206	Germany	2002	Stapylococcus epidermidis	2463249	87			726	n/a	n/a	DM
635	SS_0207	Germany	2002	Stapylococcus epidermidis	2443830	84			726	n/a	n/a	DM
636	SS_0208	Germany	1999	Stapylococcus epidermidis	2481571	82			2	n/a	n/a	DM
637	SS_0209	Germany	1999	Stapylococcus epidermidis	2709070	104			2	n/a	n/a	DM
638	SS_0210	Germany	2002	Stapylococcus epidermidis	2518026	132			2	n/a	n/a	DM
639	SS_0211	Germany	2002	Stapylococcus epidermidis	2443733	88			2	n/a	n/a	DM
640	SS_0212	Germany	2002	Stapylococcus epidermidis	2449767	92			2	n/a	n/a	DM
641	SS_0213	Germany	2001	Stapylococcus epidermidis	2513286	92			2	n/a	n/a	DM
642	SS_0214	Germany	2001	Stapylococcus epidermidis	2597620	102			2	n/a	n/a	DM
643	SS_0215	Germany	1998	Stapylococcus epidermidis	2588328	122			2	n/a	n/a	DM
644	SS_0216	Germany	1998	Stapylococcus epidermidis	2590092	124			2	n/a	n/a	DM
645	SS_0217	Germany	1998	Stapylococcus epidermidis	2590084	115			2	n/a	n/a	DM
646	SS_0218	Germany	1998	Stapylococcus epidermidis	2540143	69			2	n/a	n/a	DM
647	SS_0219	Germany	1998	Stapylococcus epidermidis	2553715	103			2	n/a	n/a	DM
648	SS_0220	Germany	1998	Stapylococcus epidermidis	2552382	99			2	n/a	n/a	DM
649	SS_0221	Germany	2001	Stapylococcus epidermidis	2453611	75			2	n/a	n/a	DM
650	SS_0222	Germany	2001	Stapylococcus epidermidis	2578428	217			2	n/a	n/a	DM
651	SS_0223	Germany	2001	Stapylococcus epidermidis	2566925	141			5	n/a	n/a	DM
652	SS_0224	Germany	2001	Stapylococcus epidermidis	2551200	76			5	n/a	n/a	DM
653	SS_0225	Germany	2001	Stapylococcus epidermidis	2557906	80			5	n/a	n/a	DM
654	SS_0226	Germany	2001	Stapylococcus epidermidis	2557871	82			5	n/a	n/a	DM
655	SS_0414	UK		Staphylococcus aureus	2810242	273	ST-22CC	22	--	PRJNA533472	tbc	Leicester						Y		Y				Y	Y	Y						Y	Y	Y	Y
656	SS_0415	UK		Staphylococcus aureus	2811017	427	ST-22CC	22	--	PRJNA533472	tbc	Leicester						Y		Y				Y	Y	Y						Y	Y	Y	Y
657	SS_0416	UK		Staphylococcus aureus	2804024	288	ST-22CC	22	--	PRJNA533472	tbc	Leicester						Y		Y				Y	Y	Y						Y	Y	Y	Y
658	SS_0417	UK		Staphylococcus aureus	2853117	305	ST-22CC	22	--	PRJNA533472	tbc	Leicester						Y		Y				Y	Y	Y						Y	Y	Y	Y
659	SS_0418	UK		Staphylococcus aureus	2849678	147	ST-22CC	22	--	PRJNA533472	tbc	Leicester						Y		Y				Y	Y	Y						Y	Y	Y	Y
660	SS_0419	UK		Staphylococcus aureus	2842167	454	ST-22CC	22	--	PRJNA533472	tbc	Leicester			y			Y		Y			y	Y	Y	Y						Y	Y	Y	Y
662	SS_0421	UK		Staphylococcus aureus	2839604	495	ST-22CC	22	--	PRJNA533472	tbc	Leicester			y			Y		Y			y	Y	Y	Y						Y	Y	Y	Y
663	SS_0422	UK		Staphylococcus aureus	2842447	306			--	PRJNA533472	tbc	Leicester			y			Y		Y			y	Y	Y	Y						Y	Y	Y	Y
664	SS_0423	UK		Staphylococcus aureus	2839719	452	ST-22CC	22	--	PRJNA533472	tbc	Leicester			y			Y		Y			y	Y	Y	Y						Y	Y	Y	Y
665	SS_0424	UK		Staphylococcus aureus	2843328	358	ST-22CC	22	--	PRJNA533472	tbc	Leicester			y			Y		Y			y	Y	Y	Y						Y	Y	Y	Y
666	SS_0425	UK		Staphylococcus aureus	2899546	743			--	PRJNA533472	tbc	Leicester																							y
667	SS_0426	UK		Staphylococcus aureus	2906771	824			--	PRJNA533472	tbc	Leicester																							y
668	SS_0427	UK		Staphylococcus aureus	2906479	197	ST-88CC	88	--	PRJNA533472	tbc	Leicester																							y
669	SS_0428	UK		Staphylococcus aureus	2845666	264	ST-22CC	22	--	PRJNA533472	tbc	Leicester						Y		Y				Y	Y	Y						Y	Y	Y	Y
670	SS_0429	UK		Staphylococcus aureus	2849934	426	ST-22CC	22	--	PRJNA533472	tbc	Leicester						Y		Y				Y	Y	Y						Y	Y	Y	Y
671	SS_0430	UK		Staphylococcus aureus	2846306	198	ST-22CC	22	--	PRJNA533472	tbc	Leicester						Y		Y				Y	Y	Y						Y	Y	Y	Y
672	SS_0431	UK		Staphylococcus aureus	2697542	289	ST-15CC	15	--	PRJNA533472	tbc	Leicester																							y
673	SS_0432	UK		Staphylococcus aureus	2816601	56	ST-30CC	30	--	PRJNA533472	tbc	Leicester						Y		Y				Y	Y	Y						Y	Y	Y
674	SS_0433	UK		Staphylococcus aureus	2691608	206	ST-15CC	15	--	PRJNA533472	tbc	Leicester																							y
675	SS_0434	UK		Staphylococcus aureus	2786549	246	ST-1CC	1	--	PRJNA533472	tbc	Leicester	Y	Y					Y			Y					Y								y
676	SS_0435	UK		Staphylococcus aureus	2780880	85	ST-1CC	1	--	PRJNA533472	tbc	Leicester	Y	Y					Y			Y					Y								y
677	SS_0436	UK		Stapylococcus epidermidis	2452936	50			208	PRJNA533472	tbc	Leicester
678	SS_0437	UK		Staphylococcus aureus	2752545	126		6	--	PRJNA533472	tbc	Leicester	Y																						y
679	SS_0438	UK		Staphylococcus aureus	2756227	160		6	--	PRJNA533472	tbc	Leicester	Y																						y
680	SS_0439	UK		Staphylococcus aureus	2780378	341	ST-59CC	59	--	PRJNA533472	tbc	Leicester	Y	Y								Y					y								y
681	SS_0440	UK		Staphylococcus aureus	2766077	100	ST-59CC	59	--	PRJNA533472	tbc	Leicester	Y	Y								Y					y								y
682	SS_0441	UK		Staphylococcus aureus	2777566	289	ST-59CC	59	--	PRJNA533472	tbc	Leicester	Y	Y								Y													y
683	SS_0442	UK		Staphylococcus aureus	2778350	290	ST-59CC	59	--	PRJNA533472	tbc	Leicester	Y	Y								Y													y
684	SS_0443	UK		Staphylococcus aureus	2783932	317	ST-59CC	59	--	PRJNA533472	tbc	Leicester	Y	Y								Y													y
685	SS_0444	UK		Staphylococcus aureus	2823464	873			--	PRJNA533472	tbc	Leicester																y							Y
686	SS_0445	UK		Staphylococcus aureus	2753682	78	ST-8CC	8	--	PRJNA533472	tbc	Leicester																							Y
687	SS_0446	UK		Staphylococcus aureus	2753986	160	ST-8CC	8	--	PRJNA533472	tbc	Leicester																							Y
688	SS_0447	UK		Staphylococcus aureus	2855004	306	ST-22CC	22	--	PRJNA533472	tbc	Leicester			y			Y		y			y	Y	Y	Y						Y	Y	Y	Y
689	SS_0448	UK		Staphylococcus aureus	2823576	880			--	PRJNA533472	tbc	Leicester						Y		Y				Y	Y	Y						Y	Y	Y	Y
691	SS_0450	UK		Staphylococcus aureus	2817162	218	ST-30CC	30	--	PRJNA533472	tbc	Leicester	Y					Y		Y				Y	Y	Y						Y	Y	Y
692	SS_0451	UK		Staphylococcus capitis	2471330	200				PRJNA533472	tbc	Leicester
693	SS_0452	UK		Stapylococcus epidermidis	2441201	73			17	PRJNA533472	tbc	Leicester
695	SS_0454	UK		Staphylococcus aureus	2708321	440			--	PRJNA533472	tbc	Leicester		Y								Y					Y								y
696	SS_0455	UK		Staphylococcus aureus	2870840	590	ST-22CC	22	--	PRJNA533472	tbc	Leicester			y			Y		Y			y	Y	Y	Y						Y	Y	Y	Y
697	SS_0456	UK		Staphylococcus aureus	2804821	348	ST-22CC	22	--	PRJNA533472	tbc	Leicester						Y		Y				Y	Y	Y						Y	Y	Y	Y
698	SS_0457	UK		Staphylococcus aureus	2833185	145	ST-1CC	1	--	PRJNA533472	tbc	Leicester	Y						Y			Y					Y								y
699	SS_0458	UK		Stapylococcus epidermidis	2587130	127				PRJNA533472	tbc	Leicester
700	SS_0481	UK		Staphylococcus aureus	2954515	84	ST-30CC	36	--	n/a	n/a	VAPs	Y					Y		y				Y	Y	Y						Y	Y	Y
701	SS_0482	UK		Staphylococcus aureus	2959345	92	ST-30CC	36	--	n/a	n/a	VAPs	Y					Y		y				Y	Y	Y						Y	Y	Y
703	SS_0484	UK		Staphylococcus aureus	2826518	76	ST-22CC	22	--	n/a	n/a	VAPs						Y		Y				Y	Y	Y						Y	Y	Y	Y
704	SS_0485	UK		Staphylococcus aureus	2957946	93	ST-30CC	36	--	n/a	n/a	VAPs	Y					Y		y				Y	Y	Y						Y	Y	Y
705	SS_0486	UK		Staphylococcus aureus	2921188	105	ST-30CC	36	--	n/a	n/a	VAPs	Y					Y		y				Y	Y	Y						Y	Y	Y
707	SS_0510	Germany		Stapylococcus epidermidis	2452593	58			10	n/a	n/a	n/a
708	SS_0511	Germany		Stapylococcus epidermidis	2454923	60			10	n/a	n/a	n/a
709	SS_0516	Germany		Stapylococcus epidermidis	2414569	70			89	n/a	n/a	n/a
711	SS_0249	Germany		Stapylococcus epidermidis	2485207	94			55	n/a	n/a	n/a
712	SS_0250	Germany		Stapylococcus epidermidis	2488707	160			256	n/a	n/a	n/a
713	SS_0251	Germany		Stapylococcus epidermidis	2412050	46			457	n/a	n/a	n/a
714	SS_0252	Germany		Stapylococcus epidermidis	2631688	119			360	n/a	n/a	n/a
715	SS_0253	Germany		Stapylococcus epidermidis	2501073	91			2	n/a	n/a	n/a
716	SS_0254	Germany		Staphylococcus haemolyticus	2595163	177				n/a	n/a	n/a
717	SS_0256	Germany		Stapylococcus epidermidis	2510994	204			73	n/a	n/a	n/a
719	SS_0258	Germany		Stapylococcus epidermidis	2455130	84			7	n/a	n/a	n/a
722	SS_0261	Germany		Stapylococcus epidermidis	2527376	48			19	n/a	n/a	n/a
723	SS_0262	Germany		Stapylococcus epidermidis	2538030	67			19	n/a	n/a	n/a
724	SS_0263	Germany		Stapylococcus epidermidis	2711334	60			20	n/a	n/a	n/a
725	SS_0264	Germany		Stapylococcus epidermidis	2463741	81				n/a	n/a	n/a
726	SS_0266	Germany		Stapylococcus epidermidis	2445748	73			184	n/a	n/a	n/a
727	SS_0267	Germany		Stapylococcus epidermidis	2424951	76			85	n/a	n/a	n/a
728	SS_0269	Germany		Stapylococcus epidermidis	2481211	81				n/a	n/a	n/a
729	SS_0270	Germany		Staphylococcus agnetis	2471570	46		--	--	n/a	n/a	n/a
731	SS_0273	Germany		Stapylococcus epidermidis	2593618	110			91	n/a	n/a	n/a
733	SS_0275	Germany		Staphylococcus agnetis	2468175	52		--	--	n/a	n/a	n/a
734	SS_0276	Germany		Stapylococcus epidermidis	2427884	85			93	n/a	n/a	n/a
735	SS_0277	Germany		Stapylococcus epidermidis	2419112	79			59	n/a	n/a	n/a
736	SS_0278	Germany		Stapylococcus epidermidis	2491812	77			48	n/a	n/a	n/a
737	SS_0279	Germany		Staphylococcus aureus	2915936	186	ST-398CC	398	--	n/a	n/a	n/a
738	SS_0280	Germany		Staphylococcus agnetis	2468296	47		--	--	n/a	n/a	n/a
739	SS_0281	Germany		Staphylococcus agnetis	2463855	35		--	--	n/a	n/a	n/a
740	SS_0282	Germany		Staphylococcus agnetis	2470433	48		--	--	n/a	n/a	n/a
741	SS_0283	Germany		Staphylococcus agnetis	2467016	44		--	--	n/a	n/a	n/a
742	SS_0285	Germany		Stapylococcus epidermidis	2462514	65			100	n/a	n/a	n/a
743	SS_0286	Germany		Stapylococcus epidermidis	2390727	91			59	n/a	n/a	n/a
745	SS_0288	Germany		Staphylococcus agnetis	2470677	50		--	--	n/a	n/a	n/a
746	SS_0289	Germany		Stapylococcus epidermidis	2413890	71			59	n/a	n/a	n/a
747	SS_0290	Germany		Stapylococcus epidermidis	2426837	86			59	n/a	n/a	n/a
748	SS_0291	Germany		Stapylococcus epidermidis	2487407	97			110	n/a	n/a	n/a
749	SS_0292	Germany		Stapylococcus epidermidis	2456869	55			99	n/a	n/a	n/a
750	SS_0293	Germany		Staphylococcus aureus	2807506	93	ST-398CC	398	--	n/a	n/a	n/a
751	SS_0294	Germany		Stapylococcus epidermidis	2357309	52			98	n/a	n/a	n/a
753	SS_0296	Germany		Stapylococcus epidermidis	2459372	51			94	n/a	n/a	n/a
754	SS_0297	Germany		Stapylococcus epidermidis	2508634	60			109	n/a	n/a	n/a
755	SS_0298	Germany		Stapylococcus epidermidis	2455638	46			94	n/a	n/a	n/a
756	SS_0299	Germany		Stapylococcus epidermidis	2380857	77				n/a	n/a	n/a
757	SS_0300	Germany		Stapylococcus epidermidis	2490447	79			59	n/a	n/a	n/a
758	SS_0301	Germany		Stapylococcus epidermidis	2458218	79			59	n/a	n/a	n/a
759	SS_0302	Germany		Stapylococcus epidermidis	2427854	91			59	n/a	n/a	n/a
760	SS_0303	Germany		Stapylococcus epidermidis	2495230	237			59	n/a	n/a	n/a
761	SS_0304	Germany		Stapylococcus epidermidis	2437131	87			59	n/a	n/a	n/a
763	SS_0306	Germany		Stapylococcus epidermidis	2506431	82			5	n/a	n/a	n/a
764	SS_0307	Germany		Staphylococcus aureus	2831090	75	ST-398CC	398	--	n/a	n/a	n/a
765	SS_0308	Germany		Stapylococcus epidermidis	2553259	112			5	n/a	n/a	n/a
766	SS_0309	Germany		Stapylococcus epidermidis	2515699	88				n/a	n/a	n/a
767	SS_0310	Germany		Stapylococcus epidermidis	2463784	92			5	n/a	n/a	n/a
768	SS_0311	Germany		Stapylococcus epidermidis	2647469	126			5	n/a	n/a	n/a
769	SS_0312	Germany		Stapylococcus epidermidis	2524468	86			5	n/a	n/a	n/a
770	SS_0313	Germany		Stapylococcus epidermidis	2610767	86			5	n/a	n/a	n/a
771	SS_0314	Germany		Stapylococcus epidermidis	2611727	80			5	n/a	n/a	n/a
772	SS_0315	Germany		Stapylococcus epidermidis	2611502	91			5	n/a	n/a	n/a
773	SS_0316	Germany		Stapylococcus epidermidis	2608981	85			5	n/a	n/a	n/a
774	SS_0317	Germany		Stapylococcus epidermidis	2577427	116			5	n/a	n/a	n/a
775	SS_0318	Germany		Stapylococcus epidermidis	2563109	84			5	n/a	n/a	n/a
776	SS_0319	Germany		Stapylococcus epidermidis	2572579	130			5	n/a	n/a	n/a
777	SS_0320	Germany		Staphylococcus aureus	2806717	78	ST-398CC	398	--	n/a	n/a	n/a
778	SS_0321	Germany		Stapylococcus epidermidis	2565985	71			5	n/a	n/a	n/a
779	SS_0322	Germany		Stapylococcus epidermidis	2608686	91			5	n/a	n/a	n/a
780	SS_0323	Germany		Stapylococcus epidermidis	2583825	95			66	n/a	n/a	n/a
781	SS_0324	Germany		Stapylococcus epidermidis	2513321	101			48	n/a	n/a	n/a
782	SS_0325	Germany		Stapylococcus epidermidis	2515021	107			10	n/a	n/a	n/a
788	SS_0459	UK		Stapylococcus epidermidis	2518905	108			60	n/a	n/a	n/a
789	SS_0460	UK		Staphylococcus aureus	2836581	71	ST-30CC	34	--	PRJNA312437	SRX2219443	Murray.etal	Y					Y	Y	Y				Y	Y	Y						Y	Y	Y
790	SS_0461	UK		Stapylococcus epidermidis	2513826	78			32	n/a	n/a	n/a
791	SS_0462	UK		Stapylococcus epidermidis	2508371	59			5	n/a	n/a	n/a
792	SS_0463	UK		Staphylococcus aureus	2790942	90		39	--	PRJNA312437	SRX2219447	Murray.etal			y								Y			Y
793	SS_0464	UK		Stapylococcus epidermidis	2458982	92				n/a	n/a	n/a
794	SS_0465	UK		Staphylococcus aureus	2927245	90	ST-30CC	34	--	PRJNA312437	SRX2219462	Murray.etal						Y	Y	Y				Y		Y						Y	Y	Y
795	SS_0466	UK		Staphylococcus aureus	2766605	76	ST-45CC		--	PRJNA312437	SRX2219472	Murray.etal			Y	Y		Y		Y	Y		Y	Y	Y	Y			Y			Y	Y	Y	y
796	SS_0467	UK		Stapylococcus epidermidis	2428258	100			59	n/a	n/a	n/a
797	SS_0480	UK		Staphylococcus aureus	2814097	103	ST-30CC	30	--	PRJNA312437	SRX2219474	Murray.etal	Y					Y		Y				Y	Y	Y						Y	Y	Y
798	SS_0512	Germany		Stapylococcus epidermidis	2434647	74			86	n/a	n/a	n/a
799	SS_0513	Germany		Stapylococcus epidermidis	2440334	81			86	n/a	n/a	n/a
800	SS_0514	Germany		Stapylococcus epidermidis	2409259	73			114	n/a	n/a	n/a
801	SS_0515	Germany		Stapylococcus epidermidis	2498961	130			2	n/a	n/a	n/a
803	SS_0327	Germany		Staphylococcus aureus	2824988	79	ST-398CC	398	--	PRJNA312437	SRX2219394	Murray.etal
804	SS_0328	Germany		Staphylococcus aureus	2808115	81	ST-398CC	398	--	PRJNA312437	SRX2219411	Murray.etal
805	SS_0329	Germany		Staphylococcus aureus	2837724	77	ST-398CC	398	--	PRJNA312437	SRX2219412	Murray.etal
806	SS_0330	Germany		Staphylococcus aureus	2816554	94		9	--	PRJNA312437	SRX2219429	Murray.etal						Y		Y				Y	Y	Y						Y	Y	Y	y
807	SS_0585	UK	2012	Staphylococcus aureus	2819015	62	ST-5CC	5	--	PRJNA312437	SRX2219897	Murray.etal						Y		Y				Y	Y	Y						y	y	Y	Y
808	SS_0586	UK	2012	Staphylococcus aureus	2825458	44	ST-5CC	5	--	PRJNA312437	SRX2219898	Murray.etal						Y		Y				Y	Y	Y						y	y	Y	Y
809	SS_0587	UK	2012	Staphylococcus aureus	2849695	48	ST-5CC	5	--	PRJNA312437	SRX2219899	Murray.etal						Y		Y				Y	Y	Y						y	y	Y	Y
810	SS_0588	UK	2012	Staphylococcus aureus	2821033	47	ST-5CC	5	--	PRJNA312437	SRX2219900	Murray.etal						Y		Y				Y	Y	Y						y	y	Y	Y
811	SS_0589	UK	2012	Staphylococcus aureus	2820063	43	ST-5CC	5	--	PRJNA312437	SRX2219167	Murray.etal						Y		Y				Y	Y	Y						y	y	Y	Y
812	SS_0590	UK	2012	Staphylococcus aureus	2946492	177	ST-5CC	5	--	PRJNA312437	SRX2219168	Murray.etal						Y		Y				Y	Y	Y						y	y	Y	Y
813	SS_0591	UK	2012	Staphylococcus aureus	2828997	60	ST-5CC	5	--	PRJNA312437	SRX2219169	Murray.etal						Y		Y				Y	Y	Y						y	y	Y	Y
814	SS_0592	UK	2012	Staphylococcus aureus	2825568	42	ST-5CC	5	--	PRJNA312437	SRX2219170	Murray.etal						Y		Y				Y	Y	Y						y	y	Y	Y
815	SS_0593	UK	2013	Staphylococcus aureus	2824452	58	ST-5CC	5	--	PRJNA312437	SRX2219171	Murray.etal						Y		Y				Y	Y	Y						y	y	Y	Y
816	SS_0594	UK	2013	Staphylococcus aureus	2824762	56	ST-5CC	5	--	PRJNA312437	SRX2219172	Murray.etal						Y		Y				Y	Y	Y						y	y	Y	Y
817	SS_0595	UK	2013	Staphylococcus aureus	2824578	49	ST-5CC	5	--	PRJNA312437	SRX2219173	Murray.etal						Y		Y				Y	Y	Y						y	y	Y	Y
818	SS_0596	UK	2013	Staphylococcus aureus	2826111	46	ST-5CC	5	--	PRJNA312437	SRX2219174	Murray.etal						Y		Y				Y	Y	Y						y	y	Y	Y
819	SS_0597	UK	2013	Staphylococcus aureus	2923582	233	ST-5CC	5	--	PRJNA312437	SRX2219175	Murray.etal						Y		Y				Y	Y	Y						y	y	Y	Y
820	SS_0598	UK	2013	Staphylococcus aureus	2826280	52	ST-5CC	5	--	PRJNA312437	SRX2219176	Murray.etal						Y		Y				Y	Y	Y						y	y	Y	Y
821	SS_0599	UK	2013	Staphylococcus aureus	2825192	57	ST-5CC	5	--	PRJNA312437	SRX2219178	Murray.etal						Y		Y				Y	Y	Y						y	y	Y	Y
822	SS_0600	UK	2013	Staphylococcus aureus	2825538	43	ST-5CC	5	--	PRJNA312437	SRX2219179	Murray.etal						Y		Y				Y	Y	Y						y	y	Y	Y
823	SS_0601	UK	2013	Staphylococcus aureus	2826150	59	ST-5CC	5	--	PRJNA312437	SRX2219180	Murray.etal						Y		Y				Y	Y	Y						y	y	Y	Y
824	SS_0602	UK	2013	Staphylococcus aureus	2825223	45	ST-5CC	5	--	PRJNA312437	SRX2219181	Murray.etal						Y		Y				Y	Y	Y						y	y	Y	Y
825	SS_0603	UK	2013	Staphylococcus aureus	2825503	47	ST-5CC	5	--	PRJNA312437	SRX2219182	Murray.etal						Y		Y				Y	Y	Y						y	y	Y	Y
826	SS_0604	UK	2013	Staphylococcus aureus	2819544	38	ST-5CC	5	--	PRJNA312437	SRX2219183	Murray.etal						Y		Y				Y	Y	Y						y	y	Y	Y
828	SS_0606	UK	2013	Staphylococcus aureus	2824582	51	ST-5CC	5	--	PRJNA312437	SRX2219184	Murray.etal						Y		Y				Y	Y	Y						y	y	Y	Y
829	SS_0607	UK	2013	Staphylococcus aureus	2826576	54	ST-5CC	5	--	PRJNA312437	SRX2219185	Murray.etal						Y		Y				Y	Y	Y						y	y	Y	Y
830	SS_0608	UK	2013	Staphylococcus aureus	2824967	55	ST-5CC	5	--	PRJNA312437	SRX2219186	Murray.etal						Y		Y				Y		Y						y	y	Y	Y
831	SS_0609	UK	2013	Staphylococcus aureus	2808783	50	ST-5CC	5	--	PRJNA312437	SRX2219187	Murray.etal						Y		Y				Y	Y	Y						y	y	Y	Y
832	SS_0610	UK	2013	Staphylococcus aureus	2807691	36	ST-5CC	5	--	PRJNA312437	SRX2219189	Murray.etal						Y		Y				Y	Y	Y						y	y	Y	Y
833	SS_0611	UK	2013	Staphylococcus aureus	2825906	69	ST-5CC	5	--	PRJNA312437	SRX2219190	Murray.etal						Y		Y				Y	Y	Y						y	y	Y	Y
834	SS_0612	UK	2013	Staphylococcus aureus	2823927	56	ST-5CC	5	--	PRJNA312437	SRX2219191	Murray.etal						Y		Y				Y	Y	Y						y	y	Y	Y
835	SS_0613	UK	2013	Staphylococcus aureus	2822819	50	ST-5CC	5	--	PRJNA312437	SRX2219192	Murray.etal						Y		Y				Y	Y	Y						y	y	Y	Y
836	SS_0614	UK	2013	Staphylococcus aureus	2825298	43	ST-5CC	5	--	PRJNA312437	SRX2219193	Murray.etal						y		Y				Y	Y	Y						y	y	Y	Y
838	SS_0616	UK	2013	Staphylococcus aureus	2835688	63	ST-5CC	5	--	PRJNA312437	SRX2219194	Murray.etal						y		Y				Y	Y	Y						y	y	Y	Y
839	SS_0617	UK	2013	Staphylococcus aureus	2824787	50	ST-5CC	5	--	PRJNA312437	SRX2219195	Murray.etal						y		Y				Y	Y	Y						y	y	Y	Y
840	SS_0618	UK	2013	Staphylococcus aureus	2821787	43	ST-5CC	5	--	PRJNA312437	SRX2219196	Murray.etal						y		Y				Y	y	Y						y	y	Y	Y
841	SS_0619	UK	2013	Staphylococcus aureus	2819451	51	ST-5CC	5	--	PRJNA312437	SRX2219197	Murray.etal						Y		Y				Y	Y	Y						y	y	Y	Y
842	SS_0620	UK	2013	Staphylococcus aureus	2933563	321	ST-5CC	5	--	PRJNA312437	SRX2219198	Murray.etal						Y		Y				Y	Y	Y						y	y	Y	Y
843	SS_0621	UK	2013	Staphylococcus aureus	2819084	37	ST-5CC	5	--	PRJNA312437	SRX2219200	Murray.etal						Y		Y				Y	Y	Y						y	y	Y	Y
844	SS_0622	UK	2013	Staphylococcus aureus	2825557	49	ST-5CC	5	--	PRJNA312437	SRX2219201	Murray.etal						Y		Y				Y	Y	Y						y	y	Y	Y
845	SS_0623	UK	2013	Staphylococcus aureus	2826648	50	ST-5CC	5	--	PRJNA312437	SRX2219202	Murray.etal						Y		Y				Y	Y	Y						y	y	Y	Y
846	SS_0624	UK	2013	Staphylococcus xylosus	2911963	39				n/a	n/a	n/a
847	SS_0625	UK	2013	Staphylococcus aureus	2820532	38	ST-5CC	5	--	PRJNA312437	SRX2219203	Murray.etal						Y		Y				Y	Y	Y						y	y	Y	Y
848	SS_0626	UK	2013	Staphylococcus aureus	2820546	46	ST-5CC	5	--	PRJNA312437	SRX2219204	Murray.etal						Y		Y				Y	Y	Y						y	y	Y	Y
849	SS_0627	UK	2013	Staphylococcus aureus	2819362	37	ST-5CC	5	--	PRJNA312437	SRX2219205	Murray.etal						Y		Y				Y	Y	Y						y	y	Y	Y
850	SS_0628	UK	2013	Staphylococcus aureus	2824926	48	ST-5CC	5	--	PRJNA312437	SRX2219206	Murray.etal						Y		Y				Y	Y	Y						y	y	Y	Y
851	SS_0629	UK	2013	Staphylococcus aureus	2838189	44	ST-5CC	5	--	PRJNA312437	SRX2219207	Murray.etal						Y		Y				Y	Y	Y						y	y	Y	Y
852	SS_0630	UK	2013	Staphylococcus aureus	2840424	52	ST-5CC	5	--	PRJNA312437	SRX2219208	Murray.etal						Y		Y				Y	Y	Y						y	y	Y	Y
853	SS_0631	UK	2013	Staphylococcus aureus	2820752	49	ST-5CC	5	--	PRJNA312437	SRX2219209	Murray.etal						Y		Y				Y	Y	Y						y	y	Y	Y
854	SS_0632	UK	2013	Staphylococcus aureus	2821231	43	ST-5CC	5	--	PRJNA312437	SRX2219211	Murray.etal						Y		Y				Y	Y	Y						y	y	Y	Y
860	SS_0638	UK	2013	Staphylococcus aureus	2803946	46	ST-5CC	5	--	PRJNA312437	SRX2219212	Murray.etal						Y		Y				Y	Y	Y						y	y	Y	Y
866	SS_0644	UK	2013	Staphylococcus aureus	2803342	54	ST-5CC	5	--	PRJNA312437	SRX2219214	Murray.etal						Y		Y				Y	Y	Y						y	y	Y	Y
867	SS_0645	UK	2013	Staphylococcus aureus	2839297	56	ST-5CC	5	--	PRJNA312437	SRX2219215	Murray.etal						Y		Y				Y	Y	Y						y	y	Y	Y
868	SS_0646	UK	2013	Staphylococcus aureus	2799635	48	ST-5CC	5	--	PRJNA312437	SRX2219216	Murray.etal						Y		Y				Y	Y	Y						y	y	Y	Y
869	SS_0647	UK	2013	Staphylococcus aureus	2810569	81	ST-5CC	5	--	PRJNA312437	SRX2219217	Murray.etal						Y		Y				Y	Y	Y						y	y	Y	Y
870	SS_0648	UK	2013	Staphylococcus aureus	2803886	35	ST-5CC	5	--	PRJNA312437	SRX2219218	Murray.etal						Y		Y				Y	Y	Y						y	y	Y	Y
871	SS_0649	UK	2013	Staphylococcus aureus	2787000	57	ST-5CC	5	--	PRJNA312437	SRX2219219	Murray.etal						Y		Y				Y	Y	Y						y	y	Y	Y
872	SS_0650	UK	2013	Staphylococcus aureus	2841806	64	ST-5CC	5	--	PRJNA312437	SRX2219220	Murray.etal						Y		Y				Y	Y	Y						y	y	Y	Y
873	SS_0651	UK	2013	Staphylococcus aureus	2843370	79	ST-5CC	5	--	PRJNA312437	SRX2219222	Murray.etal						Y		Y				Y	Y	Y						y	y	Y	Y
874	SS_0652	UK	2013	Staphylococcus aureus	2805159	60	ST-5CC	5	--	PRJNA312437	SRX2219223	Murray.etal						Y		Y				Y	Y	Y						y	y	Y	Y
875	SS_0653	UK	2013	Staphylococcus aureus	2803099	54	ST-5CC	5	--	PRJNA312437	SRX2219224	Murray.etal						y		Y				Y	Y	Y						y	y	Y	Y
877	SS_0655	UK	2013	Staphylococcus aureus	2802940	76	ST-5CC	5	--	PRJNA312437	SRX2219225	Murray.etal						Y		Y				Y	Y	Y						y	y	Y	Y
878	SS_0656	UK	2013	Staphylococcus aureus	2798822	42	ST-5CC	5	--	PRJNA312437	SRX2219226	Murray.etal						Y		Y				Y	Y	Y						y	y	Y	Y
879	SS_0727	UK	2013	Staphylococcus cohnii	2670334	73				n/a	n/a	n/a
881	SS_0658	UK	2013	Staphylococcus aureus	2828807	194	ST-5CC	5	--	PRJNA312437	SRX2219228	Murray.etal						Y		Y				Y	y	Y						y	y	Y	Y
882	SS_0659	UK	2013	Staphylococcus aureus	2826495	53	ST-5CC	5	--	PRJNA312437	SRX2219229	Murray.etal						Y		Y				Y	Y	Y						y	y	Y	Y
883	SS_0660	UK	2013	Staphylococcus aureus	2802361	58	ST-5CC	5	--	PRJNA312437	SRX2219230	Murray.etal						Y		Y				Y	Y	Y						y	y	Y	Y
884	SS_0661	UK	2013	Staphylococcus aureus	2802328	45	ST-5CC	5	--	PRJNA312437	SRX2219231	Murray.etal						Y		Y				Y	Y	Y						y	y	Y	Y
885	SS_0662	UK	2013	Staphylococcus aureus	2829235	90	ST-5CC	5	--	PRJNA312437	SRX2219233	Murray.etal						Y		Y				Y	Y	Y						y	y	Y	Y
886	SS_0663	UK	2013	Staphylococcus aureus	2820359	42	ST-5CC	5	--	PRJNA312437	SRX2219234	Murray.etal						Y		Y				Y	Y	Y						y	y	Y	Y
887	SS_0664	UK	2013	Staphylococcus aureus	2820200	65	ST-5CC	5	--	PRJNA312437	SRX2219235	Murray.etal						Y		Y				Y	Y	Y						y	y	Y	Y
888	SS_0665	UK	2013	Staphylococcus aureus	2821562	76	ST-5CC	5	--	PRJNA312437	SRX2219236	Murray.etal						Y		Y				Y	Y	Y						y	y	Y	Y
889	SS_0666	UK	2013	Staphylococcus aureus	2822092	59	ST-5CC	5	--	PRJNA312437	SRX2219237	Murray.etal						Y		Y				Y	Y	Y						y	y	Y	Y
890	SS_0667	UK	2013	Staphylococcus aureus	2823227	89	ST-5CC	5	--	PRJNA312437	SRX2219238	Murray.etal						Y		Y				Y	Y	Y						y	y	Y	Y
892	SS_0669	UK	2013	Staphylococcus aureus	2820815	47	ST-5CC	5	--	PRJNA312437	SRX2219240	Murray.etal						Y		Y				Y	Y	Y						y	y	Y	Y
893	SS_0670	UK	2013	Staphylococcus aureus	2818606	72	ST-5CC	5	--	PRJNA312437	SRX2219241	Murray.etal						Y		Y				Y		Y						y	y	Y	Y
894	SS_0671	UK	2013	Staphylococcus aureus	2821240	51	ST-5CC	5	--	PRJNA312437	SRX2219242	Murray.etal						Y		Y				Y	Y	Y						y	y	Y	Y
895	SS_0672	UK	2013	Staphylococcus aureus	2821164	70	ST-5CC	5	--	PRJNA312437	SRX2219244	Murray.etal						Y		Y				Y	Y	Y						y	y	Y	Y
897	SS_0674	UK	2013	Staphylococcus aureus	2819207	58	ST-5CC	5	--	PRJNA312437	SRX2219246	Murray.etal						Y		Y				Y	Y	Y						y	y	Y	Y
898	SS_0675	UK	2013	Staphylococcus aureus	2821755	44	ST-5CC	5	--	PRJNA312437	SRX2219247	Murray.etal						Y		Y				Y	Y	Y						y	y	Y	Y
899	SS_0676	UK	2013	Staphylococcus aureus	2819983	52	ST-5CC	5	--	PRJNA312437	SRX2219248	Murray.etal						Y		Y				Y	Y	Y						y	y	Y	Y
900	SS_0677	UK	2013	Staphylococcus aureus	2813568	116	ST-5CC	5	--	PRJNA312437	SRX2219249	Murray.etal						Y		Y				Y	Y	Y						y	y	Y	Y
901	SS_0678	UK	2013	Staphylococcus aureus	2819087	51	ST-5CC	5	--	PRJNA312437	SRX2219250	Murray.etal						Y		Y				Y	y	Y						y	y	Y	Y
902	SS_0679	UK	2013	Staphylococcus aureus	2817932	84	ST-5CC	5	--	PRJNA312437	SRX2219251	Murray.etal						Y		Y				Y	Y	Y						y	y	Y	Y
903	SS_0680	UK	2013	Staphylococcus aureus	2821422	80	ST-5CC	5	--	PRJNA312437	SRX2219252	Murray.etal						Y		Y				Y	Y	Y						y	y	Y	Y
904	SS_0681	UK	2013	Staphylococcus aureus	2819105	64	ST-5CC	5	--	PRJNA312437	SRX2219253	Murray.etal						Y		Y				Y	Y	Y						y	y	Y	Y
906	SS_0683	UK	2013	Staphylococcus aureus	2820168	69	ST-5CC	5	--	PRJNA312437	SRX2219255	Murray.etal						Y		Y				Y	Y	Y						y	y	Y	Y
907	SS_0684	UK	2013	Staphylococcus aureus	2820745	75	ST-5CC	5	--	PRJNA312437	SRX2219256	Murray.etal						Y		Y				Y	Y	Y						y	y	Y	Y
908	SS_0685	UK	2013	Staphylococcus aureus	2820761	60	ST-5CC	5	--	PRJNA312437	SRX2219257	Murray.etal						Y		Y				Y	y	Y						y	y	Y	Y
909	SS_0686	UK	2013	Staphylococcus aureus	2825784	63	ST-5CC	5	--	PRJNA312437	SRX2219258	Murray.etal						Y		Y				Y	Y	Y						y	y	Y	Y
910	SS_0687	UK	2013	Staphylococcus aureus	2821197	48	ST-5CC	5	--	PRJNA312437	SRX2219259	Murray.etal						Y		Y				Y	Y	Y						y	y	Y	Y
911	SS_0688	UK	2013	Staphylococcus aureus	2821096	81	ST-5CC	5	--	PRJNA312437	SRX2219260	Murray.etal						Y		Y				Y	Y	Y						y	y	Y	Y
912	SS_0689	UK	2013	Staphylococcus aureus	2821135	56	ST-5CC	5	--	PRJNA312437	SRX2219261	Murray.etal						Y		Y				Y	Y	Y						y	y	Y	Y
913	SS_0690	UK	2013	Staphylococcus aureus	2820876	68	ST-5CC	5	--	PRJNA312437	SRX2219262	Murray.etal						Y		Y				Y	Y	Y						y	y	Y	Y
914	SS_0691	UK	2013	Staphylococcus aureus	2849451	192	ST-5CC	5	--	PRJNA312437	SRX2219263	Murray.etal						Y		Y				Y	Y	Y						y	y	Y	Y
915	SS_0692	UK	2013	Staphylococcus aureus	2824253	106	ST-5CC	5	--	PRJNA312437	SRX2219264	Murray.etal						Y		Y				Y	Y	y						y	y	Y	Y
916	SS_0693	UK	2013	Staphylococcus aureus	2821349	60	ST-5CC	5	--	PRJNA312437	SRX2219266	Murray.etal						Y		Y				Y	Y	Y						y	y	Y	Y
917	SS_0694	UK	2013	Staphylococcus aureus	2820231	51	ST-5CC	5	--	PRJNA312437	SRX2219267	Murray.etal						Y		Y				Y	Y	Y						y	y	Y	Y
918	SS_0695	UK	2013	Staphylococcus aureus	2825015	74	ST-5CC	5	--	PRJNA312437	SRX2219268	Murray.etal						Y		Y				Y	Y	Y						y	y	Y	Y
919	SS_0696	UK	2013	Staphylococcus aureus	2821931	72	ST-5CC	5	--	PRJNA312437	SRX2219269	Murray.etal						Y		Y				Y	Y	Y						y	y	Y	Y
920	SS_0697	UK	2013	Staphylococcus aureus	2820609	57	ST-5CC	5	--	PRJNA312437	SRX2219270	Murray.etal						Y		Y				Y	Y	Y						y	y	Y	Y
921	SS_0698	UK	2013	Staphylococcus aureus	2820903	53	ST-5CC	5	--	PRJNA312437	SRX2219271	Murray.etal						Y		Y				Y	Y	Y						y	y	Y	Y
922	SS_0699	UK	2013	Staphylococcus aureus	2827385	81	ST-5CC	5	--	PRJNA312437	SRX2219272	Murray.etal						Y		Y				Y	Y	Y						y	y	Y	Y
923	SS_0700	UK	2013	Staphylococcus aureus	2820738	47	ST-5CC	5	--	PRJNA312437	SRX2219273	Murray.etal						Y		Y				y	Y	Y						y	y	y	Y
924	SS_0701	UK	2013	Staphylococcus aureus	2829742	84	ST-5CC	5	--	PRJNA312437	SRX2219274	Murray.etal						Y		Y				Y	Y	Y						y	y	Y	Y
925	SS_0702	UK	2013	Staphylococcus aureus	2822606	82	ST-5CC	5	--	PRJNA312437	SRX2219275	Murray.etal						Y		Y				Y	Y	Y						y	y	Y	Y
926	SS_0703	UK	2013	Staphylococcus aureus	2821877	59	ST-5CC	5	--	PRJNA312437	SRX2219278	Murray.etal						Y		Y				Y	Y	Y						y	y	Y	Y
927	SS_0704	UK	2013	Staphylococcus aureus	2829454	91	ST-5CC	5	--	PRJNA312437	SRX2219279	Murray.etal						Y		Y				Y	Y	Y						y	y	Y	Y
928	SS_0705	UK	2013	Staphylococcus aureus	2826824	72	ST-5CC	5	--	PRJNA312437	SRX2219280	Murray.etal						Y		Y				Y	y	Y						y	y	Y	Y
929	SS_0706	UK	2013	Staphylococcus aureus	2817176	54	ST-5CC	5	--	PRJNA312437	SRX2219281	Murray.etal						Y		Y				Y	Y	Y						y	y	Y	Y
930	SS_0707	UK	2013	Staphylococcus aureus	2815486	86	ST-5CC	5	--	PRJNA312437	SRX2219282	Murray.etal						Y		Y				Y	Y	Y						y	y	Y	Y
931	SS_0708	UK	2013	Staphylococcus aureus	2828092	88	ST-5CC	5	--	PRJNA312437	SRX2219283	Murray.etal						Y		Y				Y	Y	Y						y	y	Y	Y
932	SS_0709	UK	2013	Staphylococcus aureus	2835782	127	ST-5CC	5	--	PRJNA312437	SRX2219284	Murray.etal						Y		Y				Y	Y	Y						y	y	Y	y
933	SS_0710	UK	2013	Staphylococcus aureus	2850458	53	ST-5CC	5	--	PRJNA312437	SRX2219285	Murray.etal						Y		Y				Y	Y	Y						y	y	Y	Y
934	SS_0711	UK	2013	Staphylococcus aureus	2821148	51	ST-5CC	5	--	PRJNA312437	SRX2219286	Murray.etal						Y		Y				Y	Y	Y						y	y	Y	Y
935	SS_0712	UK	2013	Staphylococcus aureus	2820722	56	ST-5CC	5	--	PRJNA312437	SRX2219287	Murray.etal						Y		Y				Y	Y	Y						y	y	Y	Y
936	SS_0713	UK	2013	Staphylococcus aureus	2820631	66	ST-5CC	5	--	PRJNA312437	SRX2219289	Murray.etal						Y		Y				Y	Y	Y						y	y	Y	Y
937	SS_0714	UK	2013	Staphylococcus aureus	2822287	65	ST-5CC	5	--	PRJNA312437	SRX2219306	Murray.etal						Y		Y				Y	Y	Y						y	y	Y	Y
938	SS_0715	UK	2013	Staphylococcus aureus	2820384	54	ST-5CC	5	--	PRJNA312437	SRX2219311	Murray.etal						Y		Y				Y	Y	Y						y	y	Y	Y
939	SS_0716	UK	2013	Staphylococcus aureus	2823513	53	ST-5CC	5	--	PRJNA312437	SRX2219328	Murray.etal						Y		Y				Y	Y	Y						y	y	Y	Y
940	SS_0717	UK	2013	Staphylococcus aureus	2822093	93	ST-5CC	5	--	PRJNA312437	SRX2219329	Murray.etal						Y		y				Y	Y	Y						y	y	Y	Y
941	SS_0718	UK	2013	Staphylococcus xylosus	2926856	44				n/a	n/a	n/a
943	SS_0720	UK	2013	Staphylococcus simulans	2772041	62				n/a	n/a	n/a
946	SS_0723	UK	2013	Staphylococcus aureus	2834594	64	ST-5CC	5	--	PRJNA312437	SRX2219346	Murray.etal						Y		Y				Y	Y	Y						y	y	Y	Y
947	SS_0724	UK	2013	Staphylococcus aureus	2822275	83	ST-5CC	5	--	PRJNA312437	SRX2219347	Murray.etal						Y		Y				Y		Y						y	y	Y	Y
948	SS_0725	UK	2013	Staphylococcus aureus	2710011	57	ST-398CC	398	--	PRJNA312437	SRX2219348	Murray.etal
949	SS_0726	UK	2013	Staphylococcus aureus	2820696	67	ST-5CC	5	--	PRJNA312437	SRX2219349	Murray.etal						Y		Y				Y	Y	Y						y	y	Y	Y
950	SS_0523	UK	2002	Staphylococcus aureus	2678761	57	ST-8CC	8	--	PRJNA312437	SRX2219164	Murray.etal																							Y
1043	SS_0922	Switzerland		Stapylococcus epidermidis	2398530	65			5	n/a	n/a	n/a
1044	SS_0923	Switzerland		Stapylococcus epidermidis	2676504	114			2	n/a	n/a	n/a
1046	SS_0925	Switzerland		Stapylococcus epidermidis	2541925	97			5	PRJNA382527	SRX3110054	Post.etal.2017
1047	SS_0926	Switzerland		Stapylococcus epidermidis	2632577	75			2	PRJNA382527	SRX3110053	Post.etal.2017
1048	SS_0927	Switzerland		Stapylococcus epidermidis	2258889	823			23	n/a	n/a	n/a
1049	SS_0928	Switzerland		Stapylococcus epidermidis	2674697	97			2	n/a	n/a	n/a
1050	SS_0929	Switzerland		Stapylococcus epidermidis	2400594	83			48	n/a	n/a	n/a
1051	SS_0930	Switzerland		Stapylococcus epidermidis	2532626	88			2	n/a	n/a	n/a
1052	SS_0931	Switzerland		Stapylococcus epidermidis	2694787	93			2	PRJNA382527	SRX3110052	Post.etal.2017
1053	SS_0932	Switzerland		Stapylococcus epidermidis	2466385	80			87	PRJNA382527	SRX3110051	Post.etal.2017
1054	SS_0933	Switzerland		Stapylococcus epidermidis	2449676	74			23	n/a	n/a	n/a
1055	SS_0934	Switzerland		Stapylococcus epidermidis	2496662	72			5	PRJNA382527	SRX3110050	Post.etal.2017
1056	SS_0935	Switzerland		Stapylococcus epidermidis	2669421	141			2	PRJNA382527	SRX3110049	Post.etal.2017
1057	SS_0936	Switzerland		Stapylococcus epidermidis	2497290	109			2	PRJNA382527	SRX3110048	Post.etal.2017
1058	SS_0937	Switzerland		Stapylococcus epidermidis	2444378	113			5	PRJNA382527	SRX3110057	Post.etal.2017
1059	SS_0938	Switzerland		Stapylococcus epidermidis	2523397	65			2	PRJNA382527	SRX3110056	Post.etal.2017
1061	SS_0940	Switzerland		Stapylococcus epidermidis	2653637	114			2	PRJNA382527	SRX3110120	Post.etal.2017
1062	SS_0941	Switzerland		Stapylococcus epidermidis	2511670	76			59	PRJNA382527	SRX3110119	Post.etal.2017
1063	SS_0942	Switzerland		Stapylococcus epidermidis	2513580	64			297	PRJNA382527	SRX3110118	Post.etal.2017
1064	SS_0943	Switzerland		Stapylococcus epidermidis	2340125	506			5	n/a	n/a	n/a
1065	SS_0944	Switzerland		Stapylococcus epidermidis	2683429	89			2	n/a	n/a	n/a
1066	SS_0945	Switzerland		Stapylococcus epidermidis	2451040	63			73	n/a	n/a	n/a
1067	SS_0946	Switzerland		Stapylococcus epidermidis	2533990	67			5	n/a	n/a	n/a
1068	SS_0947	Switzerland		Stapylococcus epidermidis	2447346	216			490	PRJNA382527	SRX3110125	Post.etal.2017
1070	SS_0949	Switzerland		Stapylococcus epidermidis	2489429	62			7	n/a	n/a	n/a
1071	SS_0950	Switzerland		Stapylococcus epidermidis	2698185	92			2	n/a	n/a	n/a
1072	SS_0951	Switzerland		Stapylococcus epidermidis	2457617	82			23	n/a	n/a	n/a
1073	SS_0952	Switzerland		Stapylococcus epidermidis	2442020	83			5	n/a	n/a	n/a
1074	SS_0953	Switzerland		Stapylococcus epidermidis	2495185	78			88	PRJNA382527	SRX3110124	Post.etal.2017
1075	SS_0954	Switzerland		Stapylococcus epidermidis	2551295	126			5	PRJNA382527	SRX3110123	Post.etal.2017
1076	SS_0955	Switzerland		Stapylococcus epidermidis	2541819	75			73	n/a	n/a	n/a
1078	SS_0957	Switzerland		Stapylococcus epidermidis	2431281	96				n/a	n/a	n/a
1079	SS_0958	Switzerland		Stapylococcus epidermidis	2490498	73				n/a	n/a	n/a
1080	SS_0959	Switzerland		Stapylococcus epidermidis	2483190	60			5	PRJNA382527	SRX3110122	Post.etal.2017
1081	SS_0960	Switzerland		Stapylococcus epidermidis	2603394	67			2	PRJNA382527	SRX3110127	Post.etal.2017
1082	SS_0961	Switzerland		Stapylococcus epidermidis	2506564	86			5	PRJNA382527	SRX3110126	Post.etal.2017
1083	SS_0962	Switzerland		Stapylococcus epidermidis	2398676	69			59	PRJNA382527	SRX3110114	Post.etal.2017
1084	SS_0963	Switzerland		Stapylococcus epidermidis	2696146	139			2	PRJNA382527	SRX3110115	Post.etal.2017
1085	SS_0964	Switzerland		Stapylococcus epidermidis	2464351	134			10	n/a	n/a	n/a
1086	SS_0965	Switzerland		Stapylococcus epidermidis	2449182	81			384	PRJNA382527	SRX3110112	Post.etal.2017
1087	SS_0966	Switzerland		Stapylococcus epidermidis	2387149	49			59	PRJNA382527	SRX3110113	Post.etal.2017
1088	SS_0967	Switzerland		Stapylococcus epidermidis	2509372	147			528	PRJNA382527	SRX3110110	Post.etal.2017
1089	SS_0968	Switzerland		Stapylococcus epidermidis	2592202	83			32	PRJNA382527	SRX3110111	Post.etal.2017
1090	SS_0969	Switzerland		Stapylococcus epidermidis	2474849	79				PRJNA382527	SRX3110108	Post.etal.2017
1091	SS_0970	Switzerland		Stapylococcus epidermidis	2413984	40			766	PRJNA382527	SRX3110109	Post.etal.2017
1092	SS_0971	Switzerland		Stapylococcus epidermidis	2501788	80				PRJNA382527	SRX3110116	Post.etal.2017
1093	SS_0972	Switzerland		Stapylococcus epidermidis	2602455	75			2	PRJNA382527	SRX3110117	Post.etal.2017
1094	SS_0973	Switzerland		Stapylococcus epidermidis	2461137	65				PRJNA382527	SRX3110093	Post.etal.2017
1095	SS_0974	Switzerland		Stapylococcus epidermidis	2555821	85			5	PRJNA382527	SRX3110092	Post.etal.2017
1096	SS_0975	Switzerland		Stapylococcus epidermidis	2373336	76			5	PRJNA382527	SRX3110095	Post.etal.2017
1097	SS_0976	Switzerland		Stapylococcus epidermidis	2611899	74			2	PRJNA382527	SRX3110094	Post.etal.2017
1098	SS_0977	Switzerland		Staphylococcus caprae	2600165	50				n/a	n/a	n/a
1099	SS_0978	Switzerland		Stapylococcus epidermidis	2700879	92			2	PRJNA382527	SRX3110089	Post.etal.2017
1100	SS_0979	Switzerland		Stapylococcus epidermidis	2432025	107			73	PRJNA382527	SRX3110088	Post.etal.2017
1101	SS_0980	Switzerland		Stapylococcus epidermidis	2477727	85			87	PRJNA382527	SRX3110091	Post.etal.2017
1102	SS_0981	Switzerland		Stapylococcus epidermidis	2519880	107			325	n/a	n/a	n/a
1103	SS_0982	Switzerland		Stapylococcus epidermidis	2441563	84			130	n/a	n/a	n/a
1104	SS_0983	Switzerland		Stapylococcus epidermidis	2674156	101			2	n/a	n/a	n/a
1105	SS_0984	Switzerland		Stapylococcus epidermidis	2506467	95			130	PRJNA382527	SRX3110090	Post.etal.2017
1106	SS_0985	Switzerland		Stapylococcus epidermidis	2680587	78			2	n/a	n/a	n/a
1107	SS_0986	Switzerland		Stapylococcus epidermidis	2704199	77			188	n/a	n/a	n/a
1108	SS_0987	Switzerland		Stapylococcus epidermidis	2437678	79			23	PRJNA382527	SRX3110097	Post.etal.2017
1109	SS_0988	Switzerland		Stapylococcus epidermidis	2457323	69			23	PRJNA382527	SRX3110096	Post.etal.2017
1110	SS_0989	Switzerland		Stapylococcus epidermidis	2675179	86			2	n/a	n/a	n/a
1111	SS_0990	Switzerland		Stapylococcus epidermidis	2566721	107			5	PRJNA382527	SRX3110098	Post.etal.2017
1112	SS_0991	Germany		Stapylococcus epidermidis	2168294	974				PRJNA382527	SRX3110099	Post.etal.2017
1113	SS_0992	Switzerland		Stapylococcus epidermidis	2495010	103				n/a	n/a	n/a
1114	SS_0993	Switzerland		Stapylococcus epidermidis	2511607	104			5	PRJNA382527	SRX3110100	Post.etal.2017
1115	SS_0994	Switzerland		Stapylococcus epidermidis	2487040	35				PRJNA382527	SRX3110101	Post.etal.2017
1116	SS_0995	Switzerland		Stapylococcus epidermidis	2554871	100			5	PRJNA382527	SRX3110102	Post.etal.2017
1117	SS_0996	Switzerland		Stapylococcus epidermidis	2505545	53				PRJNA382527	SRX3110103	Post.etal.2017
1118	SS_0997	Switzerland		Stapylococcus epidermidis	2491260	76			184	PRJNA382527	SRX3110104	Post.etal.2017
1119	SS_0998	Switzerland		Stapylococcus epidermidis	2444526	56			130	PRJNA382527	SRX3110105	Post.etal.2017
1120	SS_0999	Switzerland		Stapylococcus epidermidis	2439045	73			130	PRJNA382527	SRX3110106	Post.etal.2017
1121	SS_1000	Switzerland		Stapylococcus epidermidis	2383760	116			57	PRJNA382527	SRX3110107	Post.etal.2017
1122	SS_1001	Switzerland		Stapylococcus epidermidis	2488937	46				n/a	n/a	n/a
1123	SS_1002	Switzerland		Stapylococcus epidermidis	2507668	92			5	n/a	n/a	n/a
1124	SS_1003	Switzerland		Stapylococcus epidermidis	2373707	73			2	PRJNA382527	SRX3110085	Post.etal.2017
1125	SS_1004	Switzerland		Stapylococcus epidermidis	2670576	91			2	PRJNA382527	SRX3110084	Post.etal.2017
1127	SS_1006	Switzerland		Stapylococcus epidermidis	2458233	98			467	n/a	n/a	n/a
1129	SS_1008	Switzerland		Stapylococcus epidermidis	2435524	57			130	PRJNA382527	SRX3110081	Post.etal.2017
1130	SS_1009	Germany		Staphylococcus warneri	2171913	975				n/a	n/a	n/a
1131	SS_1010	Switzerland		Stapylococcus epidermidis	2662569	84			2	n/a	n/a	n/a
1132	SS_1011	Switzerland		Stapylococcus epidermidis	2503040	76			32	PRJNA382527	SRX3110080	Post.etal.2017
1133	SS_1012	Switzerland		Stapylococcus epidermidis	2461357	85			23	PRJNA382527	SRX3110079	Post.etal.2017
1134	SS_1013	Switzerland		Stapylococcus epidermidis	2430819	92			87	PRJNA382527	SRX3110078	Post.etal.2017
1135	SS_1014	Switzerland		Stapylococcus epidermidis	2468222	78			87	n/a	n/a	n/a
1136	SS_1015	Switzerland		Stapylococcus epidermidis	2466862	87			87	PRJNA382527	SRX3110087	Post.etal.2017
1137	SS_1016	Switzerland		Stapylococcus epidermidis	2267194	515				PRJNA382527	SRX3110086	Post.etal.2017
1234	M1	Denmark		Staphylococcus aureus	2864125	1	ST-8CC	8	--	n/a	n/a	n/a	Y																						Y
1235	M0001	Unknown		Staphylococcus aureus	2879018	34	ST-5CC	105	--	n/a	n/a	n/a						Y		Y				Y	Y	Y						Y	Y	Y	Y
1236	SA40	unknown		Staphylococcus aureus	2728308	1	ST-59CC	59	--	n/a	n/a	n/a		Y								Y					Y								y
1237	SA957	China	2000	Staphylococcus aureus	2789538	1	ST-59CC	59	--	n/a	n/a	n/a		Y								Y					Y								y
1238	6850	unknown		Staphylococcus aureus	2736560	1		50	--	n/a	n/a	n/a								y				y	y	y						y	y	y	y
1239	ST228/10388	Switzerland	2001	Staphylococcus aureus	2759510	1	ST-5CC	228	--	n/a	n/a	n/a	Y					Y		Y				Y	Y	Y						Y	Y	Y	Y
1240	ST228/10497	Switzerland	2001	Staphylococcus aureus	2759512	1	ST-5CC	228	--	n/a	n/a	n/a	Y					Y		Y				Y	Y	Y						Y	Y	Y	Y
1241	ST228/15532	Switzerland	2006	Staphylococcus aureus	2759883	1	ST-5CC	228	--	n/a	n/a	n/a	Y					Y		Y				Y	Y	Y						Y	Y	Y	Y
1242	ST228/16035	Switzerland	2006	Staphylococcus aureus	2759835	1	ST-5CC	228	--	n/a	n/a	n/a	Y					Y		Y				Y	Y	Y						Y	Y	Y	Y
1244	ST228/18341	Switzerland	2008	Staphylococcus aureus	2759473	1	ST-5CC	228	--	n/a	n/a	n/a	Y					Y		Y				Y	Y	Y						Y	Y	Y	Y
1245	ST228/18412	Switzerland	2008	Staphylococcus aureus	2759263	1	ST-5CC	228	--	n/a	n/a	n/a	Y					Y		Y				Y	Y	Y						Y	Y	Y	Y
1246	ST228/18583	Switzerland	2008	Staphylococcus aureus	2759328	1	ST-5CC	228	--	n/a	n/a	n/a	Y					Y		Y				Y	Y	Y						Y	Y	Y	Y
1247	Z172	Taiwan		Staphylococcus aureus	2987966	1	ST-8CC	239	--	n/a	n/a	n/a	Y									Y					Y								Y
1248	Bmb9393	Brazil	1993	Staphylococcus aureus	2980548	1	ST-8CC	239	--	n/a	n/a	n/a																							Y
1249	CA-347	USA	2005	Staphylococcus aureus	2850503	1	ST-45CC	45	--	n/a	n/a	n/a						Y		Y				Y	y	Y						Y	Y	Y	y
1250	CN1/HL1	Korea	2013	Staphylococcus aureus	2751266	1		72	--	n/a	n/a	n/a						Y		Y				Y	Y	Y						Y	Y	Y	y
1251	M0006	Unknown		Staphylococcus aureus	2912339	31	ST-5CC	105	--	n/a	n/a	n/a				Y		Y		Y	Y			Y	Y	Y			Y			Y	Y	Y	Y
1252	M0029	Unknown		Staphylococcus aureus	2889538	9	ST-5CC	5	--	n/a	n/a	n/a				Y		Y		Y	Y			Y	Y	Y			Y			Y	Y	Y	y
1253	M0035	Unknown		Staphylococcus aureus	2888311	13	ST-5CC		--	n/a	n/a	n/a				Y		Y		Y	Y			Y	Y	Y		Y	Y			Y	Y	Y	Y
1254	M0045	Unknown		Staphylococcus aureus	2937805	27	ST-5CC	105	--	n/a	n/a	n/a						Y		Y				Y	Y	Y						Y	Y	Y	Y
1255	M0055	Unknown		Staphylococcus aureus	2912229	39	ST-8CC	8	--	n/a	n/a	n/a	Y	Y								Y					Y								Y
1256	M0060	Unknown		Staphylococcus aureus	2901363	30	ST-5CC	105	--	n/a	n/a	n/a						Y		Y				y	Y	Y						Y	Y	y	Y
1257	M0066	Unknown		Staphylococcus aureus	2912558	18	ST-5CC	105	--	n/a	n/a	n/a				Y		Y		Y	Y			Y	Y	Y			Y			Y	Y	Y	Y
1258	M0075	Unknown		Staphylococcus aureus	2866806	16	ST-5CC	5	--	n/a	n/a	n/a				Y		Y		Y	Y			Y	y	Y			Y			Y	Y	Y	Y
1259	M0077	Unknown		Staphylococcus aureus	2898661	36	ST-5CC	105	--	n/a	n/a	n/a						Y		Y				Y	Y	Y						Y	Y	Y	Y
1260	M0102	Unknown		Staphylococcus aureus	2828936	7	ST-5CC	5	--	n/a	n/a	n/a						Y		Y				Y	y	Y		Y				Y	Y	Y	Y
1261	M0103	Unknown		Staphylococcus aureus	2903440	33	ST-5CC	105	--	n/a	n/a	n/a						Y		Y				Y	Y	Y						Y	Y	Y	Y
1262	M0104	Unknown		Staphylococcus aureus	2891713	28	ST-5CC	105	--	n/a	n/a	n/a						Y		Y				Y	Y	Y						Y	Y	Y	Y
1263	M0108	Unknown		Staphylococcus aureus	2844452	21	ST-5CC	5	--	n/a	n/a	n/a						Y		Y				Y	Y	Y		Y				Y	Y	Y	Y
1264	M0144	Unknown		Staphylococcus aureus	2892869	23	ST-5CC	105	--	n/a	n/a	n/a						Y		Y				Y	Y	Y						Y	Y	Y	Y
1265	M0150	Unknown		Staphylococcus aureus	2939169	37	ST-5CC	105	--	n/a	n/a	n/a						Y		Y				Y	Y	Y						Y	Y	Y	Y
1266	M0154	Unknown		Staphylococcus aureus	2850796	20	ST-5CC	5	--	n/a	n/a	n/a				Y		Y		y	Y			Y	Y	Y			Y			Y	Y	Y	Y
1267	M0171	Unknown		Staphylococcus aureus	2910537	28	ST-5CC	105	--	n/a	n/a	n/a						Y		Y				y	Y	Y						Y	Y	y	Y
1268	M0173	Unknown		Staphylococcus aureus	2869791	14	ST-5CC	5	--	n/a	n/a	n/a				Y		Y		Y	Y			Y	Y	Y			Y			Y	Y	Y	y
1269	M0177	Unknown		Staphylococcus aureus	2847532	18	ST-5CC	5	--	n/a	n/a	n/a				Y		Y		Y	Y			Y	Y	Y			Y			Y	Y	Y	Y
1270	M0192	Unknown		Staphylococcus aureus	2837608	7	ST-5CC	5	--	n/a	n/a	n/a				Y		Y		y	Y			Y	Y	Y			Y			Y	Y	Y	Y
1271	M0197	Unknown		Staphylococcus aureus	2949515	33	ST-5CC	105	--	n/a	n/a	n/a						Y		Y				Y	Y	Y						Y	Y	Y	Y
1273	M0210	Unknown		Staphylococcus aureus	2853896	21	ST-5CC	5	--	n/a	n/a	n/a				Y		Y		Y	Y			Y	Y	Y			Y			Y	Y	Y	Y
1274	M0212	Unknown		Staphylococcus aureus	2888562	12	ST-5CC	5	--	n/a	n/a	n/a				Y		Y		Y	Y			Y	Y	Y			Y			Y	Y	Y	Y
1275	M0213	Unknown		Staphylococcus aureus	2835558	22	ST-5CC	5	--	n/a	n/a	n/a				Y		Y		y	Y			Y	Y	Y			Y			Y	Y	Y	Y
1276	M0216	Unknown		Staphylococcus aureus	2862075	17	ST-5CC	5	--	n/a	n/a	n/a				Y		Y		Y	Y			Y	Y	Y			Y			Y	Y	Y	Y
1277	M0221	Unknown		Staphylococcus aureus	2919095	20	ST-8CC	609	--	n/a	n/a	n/a		Y								Y					Y								Y
1278	M0235	Unknown		Staphylococcus aureus	2835568	21	ST-5CC	5	--	n/a	n/a	n/a						Y		Y				Y	y	Y						Y	Y	Y	Y
1279	M0237	Unknown		Staphylococcus aureus	2894564	18	ST-5CC	5	--	n/a	n/a	n/a						Y		Y				Y	y	Y		Y				Y	Y	Y	Y
1280	M0239	Unknown		Staphylococcus aureus	2735231	25	ST-188CC	188	--	n/a	n/a	n/a																							y
1281	M0240	Unknown		Staphylococcus aureus	2857604	22	ST-5CC	180	--	n/a	n/a	n/a						Y		Y				Y	Y	Y		Y				Y	Y	Y	Y
1282	M0250	Unknown		Staphylococcus aureus	2895655	3	ST-5CC	5	--	n/a	n/a	n/a				Y		Y		Y	Y			Y	Y	Y			Y			Y	Y	Y	Y
1283	M0252	Unknown		Staphylococcus aureus	2799331	7	ST-5CC	105	--	n/a	n/a	n/a				Y		Y		Y	Y			Y	Y	Y			Y			Y	Y	Y	Y
1285	M0273	Unknown		Staphylococcus aureus	2856871	30	ST-5CC	5	--	n/a	n/a	n/a						Y		Y				Y	Y	Y						Y	Y	Y	Y
1286	M0279	Unknown		Staphylococcus aureus	2873302	13	ST-5CC		--	n/a	n/a	n/a				Y		Y		Y	Y			Y	Y	Y			Y			Y	Y	Y	y
1287	M0280	Unknown		Staphylococcus aureus	2926036	24	ST-5CC	105	--	n/a	n/a	n/a						Y		Y				Y	Y	Y						Y	Y	Y	Y
1288	M0288	Unknown		Staphylococcus aureus	2898721	31	ST-5CC	105	--	n/a	n/a	n/a						Y		Y				y	Y	Y						Y	Y	y	Y
1289	M0294	Unknown		Staphylococcus aureus	2887416	27	ST-5CC	105	--	n/a	n/a	n/a						Y		Y				Y	Y	Y						Y	Y	Y	Y
1290	M0306	Unknown		Staphylococcus aureus	2891397	10	ST-5CC	5	--	n/a	n/a	n/a						Y		Y				Y	Y	y						Y	Y	Y	Y
1291	M0312	Unknown		Staphylococcus aureus	2965983	23	ST-8CC	609	--	n/a	n/a	n/a	Y	Y								Y					Y								Y
1293	M0328	Unknown		Staphylococcus aureus	2882560	37	ST-5CC	105	--	n/a	n/a	n/a						Y		Y				Y	Y	Y						Y	Y	Y	Y
1294	M0329	Unknown		Staphylococcus aureus	2929209	22	ST-5CC	5	--	n/a	n/a	n/a						Y		Y				Y	y	Y		Y				Y	Y	Y	Y
1295	M0330	Unknown		Staphylococcus aureus	2853100	9	ST-5CC	5	--	n/a	n/a	n/a				Y		Y		Y	Y			Y	Y	Y			Y			Y	Y	Y	y
1296	M0334	Unknown		Staphylococcus aureus	2902502	46	ST-5CC	105	--	n/a	n/a	n/a						Y		Y				y	Y	Y						Y	Y	y	Y
1297	M0340	Unknown		Staphylococcus aureus	2928132	15	ST-8CC	609	--	n/a	n/a	n/a	Y	Y								Y					Y								Y
1298	M0347	Unknown		Staphylococcus aureus	2881452	11	ST-5CC	5	--	n/a	n/a	n/a				Y		Y		Y	Y			Y	Y	Y			Y			Y	Y	Y	Y
1299	M0350	Unknown		Staphylococcus aureus	2902969	39	ST-5CC	105	--	n/a	n/a	n/a						Y		Y				y	Y	Y						Y	Y	y	Y
1300	M0351	Unknown		Staphylococcus aureus	2871955	22	ST-5CC	5	--	n/a	n/a	n/a						Y		Y				Y	Y	Y						Y	Y	Y	Y
1301	M0363	Unknown		Staphylococcus aureus	2871257	6	ST-5CC	5	--	n/a	n/a	n/a				Y		Y		Y	Y			Y	Y	Y			Y			Y	Y	Y	Y
1302	M0364	Unknown		Staphylococcus aureus	2862109	14	ST-5CC	5	--	n/a	n/a	n/a				Y		Y		Y	Y			Y	Y	Y			Y			Y	Y	Y	Y
1303	M0367	Unknown		Staphylococcus aureus	2897354	22	ST-5CC	5	--	n/a	n/a	n/a				Y		Y		Y	Y			Y	Y	Y			Y			Y	Y	Y	Y
1304	M0374	Unknown		Staphylococcus aureus	2856630	22	ST-5CC	5	--	n/a	n/a	n/a				Y		Y		Y	Y			Y	Y	Y			Y			Y	Y	Y	y
1305	M0375	Unknown		Staphylococcus aureus	2906821	30	ST-5CC	105	--	n/a	n/a	n/a						Y		Y				y	Y	Y						Y	Y	y	Y
1306	M0391	Unknown		Staphylococcus aureus	2889232	22	ST-5CC	5	--	n/a	n/a	n/a						Y		Y				Y	Y	Y		Y				Y	Y	Y	Y
1307	M0396	Unknown		Staphylococcus aureus	2753086	33	ST-15CC		--	n/a	n/a	n/a																							y
1308	M0404	Unknown		Staphylococcus aureus	2916634	19	ST-5CC	5	--	n/a	n/a	n/a				Y		Y		Y	Y			Y	Y	Y		Y	Y			Y	Y	Y	Y
1309	M0408	Unknown		Staphylococcus aureus	2908628	30	ST-30CC	30	--	n/a	n/a	n/a			Y			Y		Y			y	Y	Y	Y		Y				Y	Y	Y
1310	M0415	Unknown		Staphylococcus aureus	2891700	23	ST-5CC	105	--	n/a	n/a	n/a						Y		Y				Y	Y	Y						Y	Y	Y	Y
1311	M0424	Unknown		Staphylococcus aureus	2941520	32	ST-8CC	609	--	n/a	n/a	n/a	Y	Y								Y					Y								Y
1312	M0427	Unknown		Staphylococcus aureus	2838430	5	ST-5CC	5	--	n/a	n/a	n/a				Y		Y		Y	Y			Y	Y	Y			Y			Y	Y	Y	Y
1313	M0438	Unknown		Staphylococcus aureus	2832866	16	ST-5CC	5	--	n/a	n/a	n/a				Y		Y		Y	Y			Y	Y	Y			Y			Y	Y	Y	Y
1314	M0450	Unknown		Staphylococcus aureus	2856112	41	ST-5CC	231	--	n/a	n/a	n/a				Y		Y		Y	Y			Y	Y	Y			Y			Y	Y	Y	Y
1315	M0455	Unknown		Staphylococcus aureus	2740446	20	ST-5CC	179	--	n/a	n/a	n/a				Y		Y		Y	Y			Y	Y	Y			Y			y	y	Y	Y
1316	M0460	Unknown		Staphylococcus aureus	2868373	31	ST-5CC	5	--	n/a	n/a	n/a				Y		Y		Y				Y	Y	Y			Y			Y	Y	Y	Y
1317	M0467	Unknown		Staphylococcus aureus	2845946	12	ST-5CC	5	--	n/a	n/a	n/a				Y		Y		Y	Y			Y	Y	Y			Y			Y	Y	Y	Y
1318	M0468	Unknown		Staphylococcus aureus	2969199	24	ST-8CC	609	--	n/a	n/a	n/a	Y	Y								Y					Y								Y
1319	M0478	Unknown		Staphylococcus aureus	2865317	18	ST-5CC	496	--	n/a	n/a	n/a						Y		Y				Y	Y	Y						Y	Y	Y	Y
1320	M0489	Unknown		Staphylococcus aureus	2949369	70	ST-5CC	105	--	n/a	n/a	n/a				Y		Y		Y	Y			Y	Y	Y			Y			Y	Y	Y	Y
1322	M0494	Unknown		Staphylococcus aureus	2791950	20	ST-5CC	5	--	n/a	n/a	n/a						Y		Y				Y	Y	Y						Y	Y	Y	Y
1323	M0510	Unknown		Staphylococcus aureus	2967210	14	ST-5CC	5	--	n/a	n/a	n/a				Y		Y		Y	Y			Y	Y	Y			Y			Y	Y	Y	Y
1324	M0513	Unknown		Staphylococcus aureus	2904569	27	ST-30CC	36	--	n/a	n/a	n/a	Y					Y		Y				Y	Y	Y						Y	Y	Y
1325	M0528	Unknown		Staphylococcus aureus	2945108	30	ST-5CC	5	--	n/a	n/a	n/a						Y		Y				Y	Y	Y		Y				Y	Y	Y	Y
1326	M0529	Unknown		Staphylococcus aureus	2910263	19	ST-5CC	105	--	n/a	n/a	n/a						Y		Y				Y	Y	Y						Y	Y	Y	Y
1327	M0531	Unknown		Staphylococcus aureus	2857603	11	ST-8CC	8	--	n/a	n/a	n/a				Y					Y	Y					Y		Y						Y
1328	M0536	Unknown		Staphylococcus aureus	2860910	17	ST-5CC	5	--	n/a	n/a	n/a						Y		Y				Y	Y	Y		Y				Y	Y	Y	Y
1329	M0539	Unknown		Staphylococcus aureus	2899130	31	ST-5CC	105	--	n/a	n/a	n/a						Y		Y				Y	Y	Y						Y	Y	Y	Y
1330	M0547	Unknown		Staphylococcus aureus	2894416	26	ST-5CC	105	--	n/a	n/a	n/a						Y		Y				Y	Y	Y						Y	Y	Y	Y
1331	M0562	Unknown		Staphylococcus aureus	2860260	23	ST-5CC	5	--	n/a	n/a	n/a				Y		Y		Y	Y			Y	Y	Y			Y			Y	Y	Y	Y
1332	M0565	Unknown		Staphylococcus aureus	2871899	21	ST-5CC	5	--	n/a	n/a	n/a				Y		Y		Y	Y			Y	Y	Y			Y			Y	Y	Y	Y
1333	M0571	Unknown		Staphylococcus aureus	2896163	14	ST-5CC	105	--	n/a	n/a	n/a						Y		Y				Y	Y	Y						Y	Y	Y	Y
1335	M0584	Unknown		Staphylococcus aureus	2882724	15	ST-5CC	5	--	n/a	n/a	n/a				Y		Y		Y	Y			Y	Y	Y			Y			y	y	Y	Y
1336	M0586	Unknown		Staphylococcus aureus	2907053	28	ST-5CC	105	--	n/a	n/a	n/a						Y		Y				Y	Y	Y						Y	Y	Y	Y
1337	M0602	Unknown		Staphylococcus aureus	2898117	22	ST-5CC	105	--	n/a	n/a	n/a						Y		Y				Y	Y	Y						Y	Y	Y	Y
1338	M0622	Unknown		Staphylococcus aureus	2859923	16	ST-5CC	5	--	n/a	n/a	n/a				Y		Y		Y	Y			Y	Y	Y			Y			Y	Y	Y	Y
1339	M0628	Unknown		Staphylococcus aureus	2806880	12	ST-5CC	5	--	n/a	n/a	n/a						Y		Y				Y	Y	Y						Y	Y	Y	Y
1340	M0633	Unknown		Staphylococcus aureus	2937742	25	ST-8CC	609	--	n/a	n/a	n/a	Y	Y								Y					Y								Y
1341	M0646	Unknown		Staphylococcus aureus	2874265	13	ST-5CC	105	--	n/a	n/a	n/a						Y		Y				Y	Y	Y						Y	Y	Y	Y
1342	M0648	Unknown		Staphylococcus aureus	2896133	24	ST-5CC	105	--	n/a	n/a	n/a						Y		Y				Y	Y	Y						Y	Y	Y	Y
1343	M0660	Unknown		Staphylococcus aureus	2917174	29	ST-5CC	105	--	n/a	n/a	n/a						Y		Y				Y	Y	Y						Y	Y	Y	Y
1344	M0663	Unknown		Staphylococcus aureus	2854414	25	ST-5CC	105	--	n/a	n/a	n/a						Y		Y				Y	Y	Y						Y	Y	Y	Y
1345	M0673	Unknown		Staphylococcus aureus	2855491	18	ST-5CC	5	--	n/a	n/a	n/a						Y		Y				Y	Y	Y						Y	Y	Y	Y
1346	M0676	Unknown		Staphylococcus aureus	2854630	25	ST-5CC	5	--	n/a	n/a	n/a				Y		Y		Y	Y			Y	Y	Y			Y			Y	Y	Y	Y
1347	M0687	Unknown		Staphylococcus aureus	2940301	18	ST-5CC	5	--	n/a	n/a	n/a						Y		Y				Y	Y	Y		Y				Y	Y	Y	Y
1348	M0692	Unknown		Staphylococcus aureus	2906571	29	ST-5CC	105	--	n/a	n/a	n/a						Y		Y				Y	Y	Y						Y	Y	Y	Y
1349	M0695	Unknown		Staphylococcus aureus	2868291	27	ST-5CC		--	n/a	n/a	n/a						Y		y				Y	Y	Y		Y				Y	Y	Y	Y
1350	M0719	Unknown		Staphylococcus aureus	2932600	35	ST-5CC	105	--	n/a	n/a	n/a						Y		Y				Y	Y	Y						Y	Y	Y	Y
1351	M0769	Unknown		Staphylococcus aureus	2864698	20	ST-5CC	5	--	n/a	n/a	n/a						Y		Y				Y	Y	Y						Y	Y	Y	Y
1352	M0770	Unknown		Staphylococcus aureus	2911212	25	ST-5CC	105	--	n/a	n/a	n/a						Y		Y				Y	Y	Y						Y	Y	Y	Y
1353	M0780	Unknown		Staphylococcus aureus	2858028	18	ST-5CC	5	--	n/a	n/a	n/a				Y		Y		Y				Y	Y	Y			Y			Y	Y	Y	Y
1354	M0792	Unknown		Staphylococcus aureus	2908800	34	ST-5CC	105	--	n/a	n/a	n/a				Y		Y		Y	Y			Y	Y	Y			Y			Y	Y	Y	Y
1355	M0799	Unknown		Staphylococcus aureus	2926946	30	ST-5CC	105	--	n/a	n/a	n/a						Y		Y				Y	Y	Y						Y	Y	Y	Y
1356	M0822	Unknown		Staphylococcus aureus	2874237	17	ST-5CC	5	--	n/a	n/a	n/a				Y		Y		Y	Y			Y	Y	Y			Y			Y	Y	Y	Y
1357	M0823	Unknown		Staphylococcus aureus	2949783	37	ST-5CC	105	--	n/a	n/a	n/a						Y		Y				Y	Y	Y						Y	Y	Y	Y
1358	M0831	Unknown		Staphylococcus aureus	2939850	26	ST-8CC	609	--	n/a	n/a	n/a	Y	Y								Y					Y								Y
1359	M0844	Unknown		Staphylococcus aureus	2878046	11	ST-5CC	105	--	n/a	n/a	n/a				Y		Y		Y	y			Y	Y	Y			Y			Y	Y	Y	Y
1360	M0871	Unknown		Staphylococcus aureus	2847717	37	ST-5CC	5	--	n/a	n/a	n/a				Y		Y		Y	Y			Y	Y	Y			Y			Y	Y	Y	Y
1361	M0877	Unknown		Staphylococcus aureus	2799461	22	ST-45CC	45	--	n/a	n/a	n/a						Y		Y				Y	Y	Y						Y	Y	Y	y
1362	M0892	Unknown		Staphylococcus aureus	2887665	13	ST-5CC	5	--	n/a	n/a	n/a				Y		Y		Y	Y			Y	Y	Y			Y			Y	Y	Y	Y
1363	M0900	Unknown		Staphylococcus aureus	2891073	19	ST-5CC	5	--	n/a	n/a	n/a						Y		Y				Y	Y	Y						Y	Y	Y	Y
1364	M0927	Unknown		Staphylococcus aureus	2871928	18	ST-5CC	5	--	n/a	n/a	n/a				Y		Y		Y	Y			Y	Y	Y			Y			Y	Y	Y	Y
1365	M0934	Unknown		Staphylococcus aureus	2907050	28	ST-5CC	105	--	n/a	n/a	n/a						Y		Y				Y	Y	Y						Y	Y	Y	Y
1367	M0944	Unknown		Staphylococcus aureus	2889047	12	ST-5CC	105	--	n/a	n/a	n/a				Y		Y		Y	Y			Y	Y	Y			Y			Y	Y	Y	Y
1368	M0946	Unknown		Staphylococcus aureus	2958991	31	ST-30CC	36	--	n/a	n/a	n/a	y					Y		Y				Y	Y	Y						Y	Y	Y
1369	M0953	Unknown		Staphylococcus aureus	2844118	16	ST-5CC	5	--	n/a	n/a	n/a				Y		Y		Y	Y			Y	Y	Y			Y			Y	Y	Y	Y
1370	M0964	Unknown		Staphylococcus aureus	2880400	10	ST-5CC	105	--	n/a	n/a	n/a				Y		Y		Y	Y			Y	Y	Y			Y			Y	Y	Y	Y
1371	M0978	Unknown		Staphylococcus aureus	2845627	14	ST-5CC	5	--	n/a	n/a	n/a						Y		Y				Y	Y	Y						Y	Y	Y	Y
1372	M0994	Unknown		Staphylococcus aureus	2892285	9	ST-5CC	5	--	n/a	n/a	n/a				Y		Y		Y	Y			Y	Y	Y			Y			Y	Y	Y	Y
1373	M0998	Unknown		Staphylococcus aureus	2861258	20	ST-5CC	5	--	n/a	n/a	n/a				Y		Y		Y	Y			Y	Y	Y			Y			Y	Y	Y	Y
1374	M0999	Unknown		Staphylococcus aureus	2861734	15	ST-5CC	5	--	n/a	n/a	n/a				Y		Y		Y	Y			Y	Y	Y			Y			Y	Y	Y	Y
1375	M1007	Unknown		Staphylococcus aureus	2935516	19	ST-8CC	609	--	n/a	n/a	n/a	Y	Y								Y					Y								Y
1376	M1010	Unknown		Staphylococcus aureus	2860941	23	ST-5CC	5	--	n/a	n/a	n/a				Y		Y		Y	Y			Y	Y	Y			Y			Y	Y	Y	Y
1377	M1016	Unknown		Staphylococcus aureus	2859203	21	ST-5CC	5	--	n/a	n/a	n/a				Y		Y		Y	Y			Y	Y	Y			Y			Y	Y	Y	Y
1378	M1034	Unknown		Staphylococcus aureus	2807374	33	ST-30CC	30	--	n/a	n/a	n/a	Y					Y		Y				Y	Y	Y						Y	Y	Y
1379	M1036	Unknown		Staphylococcus aureus	2887074	20	ST-5CC	5	--	n/a	n/a	n/a				Y		Y		Y	Y			Y	Y	Y			Y			Y	Y	Y	Y
1380	M1037	Unknown		Staphylococcus aureus	2869750	16	ST-5CC	5	--	n/a	n/a	n/a				Y		Y		Y	Y			Y	Y	Y			Y			Y	Y	Y	Y
1381	M1044	Unknown		Staphylococcus aureus	2851627	28	ST-5CC	5	--	n/a	n/a	n/a						Y		Y				Y	Y	Y						Y	Y	Y	Y
1382	M1060	Unknown		Staphylococcus aureus	2881536	19	ST-5CC	5	--	n/a	n/a	n/a						Y		Y				Y	Y	Y						Y	Y	Y	Y
1383	M1061	Unknown		Staphylococcus aureus	2909182	20	ST-5CC	105	--	n/a	n/a	n/a						Y		Y				Y	Y	Y						Y	Y	Y	Y
1384	M1062	Unknown		Staphylococcus aureus	2845446	17	ST-5CC	5	--	n/a	n/a	n/a						Y		Y				Y	Y	Y						Y	Y	Y	Y
1385	M1063	Unknown		Staphylococcus aureus	2942954	32	ST-5CC	105	--	n/a	n/a	n/a						Y		Y				Y	Y	Y						Y	Y	Y	Y
1386	M1064	Unknown		Staphylococcus aureus	2946064	33	ST-8CC	609	--	n/a	n/a	n/a	Y	Y								Y					Y								Y
1387	M1068	Unknown		Staphylococcus aureus	2869650	15	ST-5CC	5	--	n/a	n/a	n/a				Y		Y		Y	Y			Y	Y	Y			Y			Y	Y	Y	Y
1388	M1076	Unknown		Staphylococcus aureus	2900953	18	ST-5CC	105	--	n/a	n/a	n/a				Y		Y		Y	Y			Y	Y	y			Y			Y	Y	Y	Y
1389	M1078	Unknown		Staphylococcus aureus	2844917	26	ST-5CC	5	--	n/a	n/a	n/a				Y		Y		Y	Y			Y	Y	Y			Y			Y	Y	Y	Y
1390	M1083	Unknown		Staphylococcus aureus	2833553	23	ST-5CC	5	--	n/a	n/a	n/a				Y		Y		Y	Y			Y	Y	Y			Y			Y	Y	Y	Y
1391	M1092	Unknown		Staphylococcus aureus	2871589	25	ST-5CC	5	--	n/a	n/a	n/a				Y		Y		Y	Y			Y	Y	Y			Y			Y	Y	Y	Y
1392	M1093	Unknown		Staphylococcus aureus	2781802	18	ST-5CC	5	--	n/a	n/a	n/a						Y		Y				Y	Y	Y						Y	Y	Y	Y
1393	M1095	Unknown		Staphylococcus aureus	2971462	36	ST-5CC	5	--	n/a	n/a	n/a				Y		Y		Y	Y			Y	Y	Y			Y			Y	Y	Y	Y
1394	M1103	Unknown		Staphylococcus aureus	2902966	23	ST-5CC	105	--	n/a	n/a	n/a						Y		Y				Y	Y	Y						Y	Y	Y	Y
1395	M1109	Unknown		Staphylococcus aureus	2953670	28	ST-5CC	105	--	n/a	n/a	n/a						Y		Y				Y	Y	Y						Y	Y	Y	Y
1396	M1119	Unknown		Staphylococcus aureus	2894821	46	ST-5CC	105	--	n/a	n/a	n/a						Y		Y				Y	Y	Y						Y	Y	Y	Y
1397	M1126	Unknown		Staphylococcus aureus	2812214	26	ST-5CC	5	--	n/a	n/a	n/a						Y		Y				Y	Y	Y						Y	Y	Y	Y
1398	M1142	Unknown		Staphylococcus aureus	2838693	18	ST-5CC	5	--	n/a	n/a	n/a				Y		Y		Y	Y			Y	Y	Y			Y			Y	Y	Y	Y
1399	M1167	Unknown		Staphylococcus aureus	2853741	18	ST-5CC	5	--	n/a	n/a	n/a				Y		Y		Y	Y			Y	Y	Y			Y			Y	Y	Y	Y
1400	M1170	Unknown		Staphylococcus aureus	2877454	22	ST-5CC	105	--	n/a	n/a	n/a				Y		Y		Y	Y			Y	Y	Y			Y			Y	Y	Y	Y
1401	M1188	Unknown		Staphylococcus aureus	2876745	21	ST-5CC		--	n/a	n/a	n/a				Y		Y		Y	Y			Y	Y	Y		Y	Y			Y	Y	Y	Y
1402	M1193	Unknown		Staphylococcus aureus	2858776	12	ST-5CC	5	--	n/a	n/a	n/a				Y		Y		Y	Y			Y	Y	Y			Y			Y	Y	Y	Y
1403	M1198	Unknown		Staphylococcus aureus	2864366	13	ST-5CC	5	--	n/a	n/a	n/a				Y		Y		Y	Y			Y	Y	Y			Y			Y	Y	Y	Y
1404	M1199	Unknown		Staphylococcus aureus	2903312	28	ST-5CC	105	--	n/a	n/a	n/a						Y		Y				Y	Y	Y						Y	Y	Y	Y
1405	M1215	Unknown		Staphylococcus aureus	2839283	18	ST-5CC		--	n/a	n/a	n/a				Y		Y		Y	Y			Y	Y	Y			Y			Y	Y	Y	Y
1406	M1216	Unknown		Staphylococcus aureus	2786577	20			--	n/a	n/a	n/a																							y
1407	M1223	Unknown		Staphylococcus aureus	2915775	23	ST-8CC	609	--	n/a	n/a	n/a	Y	Y								Y					Y								Y
1408	M1224	Unknown		Staphylococcus aureus	2866074	20	ST-5CC	5	--	n/a	n/a	n/a				Y		Y		Y	Y			Y	Y	Y			Y			Y	Y	Y	Y
1409	M1228	Unknown		Staphylococcus aureus	2805480	28	ST-22CC	22	--	n/a	n/a	n/a			y			Y		Y			y	Y	Y	Y						Y	Y	Y	Y
1410	M1229	Unknown		Staphylococcus aureus	2833473	14	ST-5CC	5	--	n/a	n/a	n/a						Y		Y				Y	Y	Y						Y	Y	Y	Y
1411	M1244	Unknown		Staphylococcus aureus	2934570	37	ST-5CC	105	--	n/a	n/a	n/a						Y		Y				Y	Y	Y						Y	Y	Y	Y
1412	M1248	Unknown		Staphylococcus aureus	2845733	18	ST-5CC	5	--	n/a	n/a	n/a						Y		Y				Y	Y	Y						Y	Y	Y	Y
1413	M1253	Unknown		Staphylococcus aureus	2889911	13	ST-5CC	225	--	n/a	n/a	n/a				Y		Y		Y	Y			Y	Y	Y		Y	Y			Y	Y	Y	Y
1414	M1255	Unknown		Staphylococcus aureus	2931884	30	ST-5CC	5	--	n/a	n/a	n/a				Y		Y		Y	Y			Y	Y	Y			Y			y	y	Y	Y
1416	M1257	Unknown		Staphylococcus aureus	2842786	13	ST-5CC	5	--	n/a	n/a	n/a				Y		Y		y	Y			Y	Y	Y			Y			Y	Y	Y	Y
1419	M1286	Unknown		Staphylococcus aureus	2852007	22	ST-5CC	5	--	n/a	n/a	n/a				Y		Y		Y	Y			Y	Y	Y			Y			Y	Y	Y	Y
1420	M1291	Unknown		Staphylococcus aureus	2855434	26	ST-5CC	5	--	n/a	n/a	n/a				Y		Y		Y	Y			Y	Y	Y			Y			Y	Y	Y	Y
1421	M1309	Unknown		Staphylococcus aureus	2895488	11	ST-5CC	231	--	n/a	n/a	n/a				Y		Y		Y	Y			Y	Y	Y			Y			Y	Y	Y	Y
1422	M1311	Unknown		Staphylococcus aureus	2819635	23	ST-45CC	45	--	n/a	n/a	n/a						Y		Y				Y	y	Y						Y	Y	Y	y
1423	M1320	Unknown		Staphylococcus aureus	2833465	17	ST-5CC	5	--	n/a	n/a	n/a						Y		Y				Y	Y	Y						Y	Y	Y	Y
1424	M1321	Unknown		Staphylococcus aureus	2935393	32	ST-5CC	5	--	n/a	n/a	n/a				Y		Y		Y	Y			Y	Y	Y			Y			y	y	Y	Y
1425	M1322	Unknown		Staphylococcus aureus	2847951	12	ST-5CC	5	--	n/a	n/a	n/a				Y		Y		Y	Y			Y	Y	Y			Y			Y	Y	Y	Y
1426	M1359	Unknown		Staphylococcus aureus	2834486	35	ST-5CC	5	--	n/a	n/a	n/a						Y		Y				Y	Y	Y						Y	Y	Y	Y
1427	M1367	Unknown		Staphylococcus aureus	2895235	13	ST-5CC	5	--	n/a	n/a	n/a				y		Y		Y	Y			Y		Y			Y			Y	Y	Y	Y
1428	M1373	Unknown		Staphylococcus aureus	2884767	42	ST-5CC	105	--	n/a	n/a	n/a				Y		Y		Y	Y			Y	Y	y			Y			Y	Y	Y	Y
1429	M1374	Unknown		Staphylococcus aureus	2849777	19	ST-5CC	5	--	n/a	n/a	n/a				Y		Y		Y	Y			Y	Y	Y			Y			Y	Y	Y	Y
1430	M1394	Unknown		Staphylococcus aureus	2828353	15	ST-5CC	5	--	n/a	n/a	n/a						Y		Y				Y	Y	Y						Y	Y	Y	Y
1431	M1405	Unknown		Staphylococcus aureus	2860784	25	ST-5CC	5	--	n/a	n/a	n/a						Y		Y				Y	Y	Y						Y	Y	Y	Y
1432	M1407	Unknown		Staphylococcus aureus	2829980	11	ST-5CC		--	n/a	n/a	n/a						Y		Y				Y	Y	Y		Y				Y	Y	Y	Y
1433	M1450	Unknown		Staphylococcus aureus	2861462	21	ST-5CC	5	--	n/a	n/a	n/a						Y		Y				Y	Y	Y						Y	Y	Y	Y
1434	M1451	Unknown		Staphylococcus aureus	2873851	19	ST-5CC	5	--	n/a	n/a	n/a						Y		Y				Y	Y	Y						Y	Y	Y	Y
1436	M1463	Unknown		Staphylococcus aureus	2872253	18	ST-5CC	5	--	n/a	n/a	n/a				Y		Y		Y	Y			Y	Y	Y			Y			Y	Y	Y	Y
1437	M1466	Unknown		Staphylococcus aureus	2957709	38	ST-5CC	105	--	n/a	n/a	n/a						Y		Y				Y	Y	Y						Y	Y	Y	Y
1438	M1481	Unknown		Staphylococcus aureus	2865483	16	ST-5CC	5	--	n/a	n/a	n/a				Y		Y		Y	Y			Y	Y	Y			Y			Y	Y	Y	Y
1439	M1510	Unknown		Staphylococcus aureus	2924271	13	ST-5CC	5	--	n/a	n/a	n/a			Y			Y		Y			Y	Y	Y	Y						Y	Y	Y	Y
1440	M1520	Unknown		Staphylococcus aureus	2833336	10	ST-5CC	231	--	n/a	n/a	n/a				Y		Y		Y	Y			Y	Y	Y			Y			Y	Y	Y	Y
1441	M1521	Unknown		Staphylococcus aureus	2900893	13	ST-5CC	105	--	n/a	n/a	n/a						Y		Y				Y	Y	Y						Y	Y	Y	Y
1442	M1531	Unknown		Staphylococcus aureus	2826842	11	ST-5CC	5	--	n/a	n/a	n/a						Y		Y				Y	y	Y		Y				Y	Y	Y	Y
1443	M1533	Unknown		Staphylococcus aureus	2837058	12	ST-5CC	5	--	n/a	n/a	n/a						Y		Y				Y	Y	Y						Y	Y	Y	Y
1444	M1544	Unknown		Staphylococcus aureus	2906994	26	ST-5CC	5	--	n/a	n/a	n/a				Y		Y		Y	Y			Y	Y	Y			Y			Y	Y	Y	Y
1445	M1556	Unknown		Staphylococcus aureus	2881583	15	ST-5CC	5	--	n/a	n/a	n/a				Y		Y		Y	Y			Y	Y	Y			Y			Y	Y	Y	Y
1446	M1563	Unknown		Staphylococcus aureus	2848250	17	ST-5CC	5	--	n/a	n/a	n/a						Y		Y				Y	y	Y		Y				Y	Y	Y	Y
1447	M1565	Unknown		Staphylococcus aureus	2860100	17	ST-5CC	105	--	n/a	n/a	n/a						Y		Y				Y	Y	Y						Y	Y	Y	Y
1448	M1578	Unknown		Staphylococcus aureus	2902444	18	ST-5CC	5	--	n/a	n/a	n/a				Y		Y		Y	Y			Y	Y	Y			Y			Y	Y	Y	Y
1449	120	India	2009	Staphylococcus aureus	2776484	56		772	--	n/a	n/a	n/a	Y		Y			Y		Y			y	Y	Y	Y						Y	Y	Y	y
1450	333	India	2010	Staphylococcus aureus	2761324	54		772	--	n/a	n/a	n/a	Y		Y			Y		Y			y	Y	Y	Y						Y	Y	Y	y
1451	VH60	India	2007	Staphylococcus aureus	2769926	44		772	--	n/a	n/a	n/a	Y		Y			Y		Y			y	Y	Y	Y						Y	Y	Y	y
1452	3957	India	2007	Staphylococcus aureus	2808173	43		772	--	n/a	n/a	n/a	Y		y			Y		Y			y	Y	Y	Y						Y	Y	Y	y
1453	3989	India	2007	Staphylococcus aureus	2763653	43		772	--	n/a	n/a	n/a	Y					Y		Y				Y	Y	Y						Y	Y	Y	y
1454	21196	Unknown		Staphylococcus aureus	2799321	78	ST-97CC	97	--	n/a	n/a	n/a																							y
1455	21236	Unknown		Staphylococcus aureus	2745204	67	ST-5CC	5	--	n/a	n/a	n/a				Y		Y		Y	Y			Y	Y	Y			Y			Y	Y	Y	y
1456	21282	Unknown		Staphylococcus aureus	2826226	95	ST-8CC	254	--	n/a	n/a	n/a	y	Y								Y					Y								Y
1457	VH221	India		Staphylococcus aureus	2748523	111	ST-361CC	672	--	n/a	n/a	n/a						Y		Y				Y	Y	Y						y	y	Y	y
1458	SA16	Brazil	2009	Staphylococcus aureus	2961555	74	ST-5CC	5	--	n/a	n/a	n/a						Y		Y				Y	y	y		Y				Y	Y	Y	Y
1459	S1	France	2007	Staphylococcus aureus	2816291	60	ST-398CC	398	--	n/a	n/a	n/a
1460	S100	France	2010	Staphylococcus aureus	2742738	43	ST-398CC	398	--	n/a	n/a	n/a
1461	S123	The Netherlands	2010	Staphylococcus aureus	2700799	49	ST-398CC	398	--	n/a	n/a	n/a
1462	S130	The Netherlands	2010	Staphylococcus aureus	2783607	42	ST-398CC	398	--	n/a	n/a	n/a
1463	S1800	Greece	2005	Staphylococcus aureus	2738393	401	ST-80CC	80	--	n/a	n/a	n/a							y																Y
1464	S94	France	2009	Staphylococcus aureus	2685142	54	ST-398CC	398	--	n/a	n/a	n/a
1465	91751	The Netherlands	2001	Staphylococcus aureus	2824513	132	ST-5CC	5	--	n/a	n/a	n/a						Y		Y				Y	Y	Y						y	y	Y	Y
1466	103564	Switzerland	2002	Staphylococcus aureus	2756365	142	ST-80CC		--	n/a	n/a	n/a							Y																Y
1467	122051	Switzerland	2005	Staphylococcus aureus	2745390	140	ST-30CC	30	--	n/a	n/a	n/a						Y		Y				Y	Y							Y	Y	Y
1468	PM1	Unknown		Staphylococcus aureus	2827649	90	ST-59CC	59	--	n/a	n/a	n/a		Y								Y					Y								y
1473	B147830	Unknown		Staphylococcus aureus	2882111	28	ST-5CC	5	--	n/a	n/a	n/a				Y		Y		Y	Y			Y	Y	Y			Y			Y	Y	Y	Y
1474	B40723	Unknown		Staphylococcus aureus	2855022	18	ST-5CC	5	--	n/a	n/a	n/a				Y		Y		Y	Y			Y	Y	Y			Y			Y	Y	Y	Y
1475	B40950	Unknown		Staphylococcus aureus	2838450	16	ST-5CC	5	--	n/a	n/a	n/a				Y					Y			Y		Y			Y					Y	Y
1476	B53639	Unknown		Staphylococcus aureus	2856799	16	ST-5CC	5	--	n/a	n/a	n/a				Y		Y		Y	Y			Y	Y	Y			Y			Y	Y	Y	Y
1477	H29	USA		Staphylococcus aureus	2844315	118	ST-5CC	5	--	n/a	n/a	n/a				Y		Y		Y	Y			Y	Y	Y			Y			y	y	Y	Y
1478	DSM 20231	South Korea		Staphylococcus aureus	2761522	17	ST-8CC	8	--	n/a	n/a	n/a																							Y
1479	HI010	Unknown		Staphylococcus aureus	2903235	6	ST-8CC	8	--	n/a	n/a	n/a										Y					Y								Y
1480	HI010B	Unknown		Staphylococcus aureus	2889536	23	ST-8CC	8	--	n/a	n/a	n/a										Y					Y								Y
1481	HI013	Unknown		Staphylococcus aureus	2942525	13	ST-8CC	8	--	n/a	n/a	n/a										Y					Y								Y
1482	HI022	Unknown		Staphylococcus aureus	2842691	10	ST-8CC	8	--	n/a	n/a	n/a										Y					Y								Y
1483	HI049	USA	2007	Staphylococcus aureus	2896459	10	ST-8CC	8	--	n/a	n/a	n/a										Y					Y								Y
1484	HI049B	USA	2007	Staphylococcus aureus	2909131	11	ST-8CC	8	--	n/a	n/a	n/a										Y					Y								Y
1485	HI049C	Unknown		Staphylococcus aureus	2912098	10	ST-8CC	8	--	n/a	n/a	n/a										Y					Y								Y
1486	HI111	Unknown		Staphylococcus aureus	2851586	9	ST-8CC	8	--	n/a	n/a	n/a										Y					y								Y
1487	HI168	Unknown		Staphylococcus aureus	2962459	16	ST-8CC	8	--	n/a	n/a	n/a																							Y
1488	HIF003_B2N-C	USA	2007	Staphylococcus aureus	2752004	8	ST-8CC		--	n/a	n/a	n/a	Y									Y					Y								Y
1489	06BA18369	Canada	2006	Staphylococcus aureus	2865757	59	ST-5CC	5	--	n/a	n/a	n/a			Y			Y		Y			Y	Y	Y	Y						Y	Y	Y	Y
1490	112808A	Switzerland	2008	Staphylococcus aureus	2772919	78	ST-398CC	398	--	n/a	n/a	n/a
1491	SA_ST125_MupR	Spain	2006	Staphylococcus aureus	2851130	42	ST-5CC	125	--	n/a	n/a	n/a						Y		Y				Y	Y	Y						Y	Y	Y	Y
1492	NN54	Unknown		Staphylococcus aureus	2886833	60		764	--	n/a	n/a	n/a		Y				Y		Y				Y	Y	Y						Y	Y	Y	Y
1493	CBD-635	USA		Staphylococcus aureus	2818679	86	ST-5CC	5	--	n/a	n/a	n/a						Y		Y				Y	Y	Y						Y	Y	Y	Y
1494	CN79	China	2006	Staphylococcus aureus	2876680	28	ST-8CC	239	--	n/a	n/a	n/a	Y									Y					Y								Y
1495	CO-08	Unknown		Staphylococcus aureus	2787327	55		772	--	n/a	n/a	n/a	Y		Y			Y		Y			y	Y	Y	Y						Y	Y	Y	y
1497	PB32	USA		Staphylococcus aureus	2808519	80		124	--	n/a	n/a	n/a																							y
1498	PS187	Germany		Staphylococcus aureus	2781079	18		395	--	n/a	n/a	n/a	Y														y	Y							y
1499	PSP1996	Spain	1996	Staphylococcus aureus	2901359	106		247	--	n/a	n/a	n/a																							Y
1500	M2	USA	2000	Staphylococcus aureus	2902463	133	ST-30CC		--	n/a	n/a	n/a						Y		Y				Y	y	y						Y	Y	Y
1501	SS_1017	Brazil	2003	Staphylococcus aureus	2909579	623	ST-188CC	188	--	n/a	n/a	n/a																							y
1503	SS_1019	Brazil	2003	Staphylococcus aureus	2897202	127	ST-8CC		--	n/a	n/a	n/a	Y																						Y
1504	SS_1020	Japan	2003	Staphylococcus aureus	2990704	164	ST-5CC	228	--	n/a	n/a	n/a	Y					Y		Y				Y	y	Y						Y	Y	Y	Y
1508	SS_1024	Japan	2002	Staphylococcus aureus	2710768	51	ST-12CC	12	--	n/a	n/a	n/a	Y	Y														Y							Y
1509	SS_1025	Canada	2003	Staphylococcus aureus	2899139	41	ST-97CC	97	--	n/a	n/a	n/a																							y
1510	SS_1026	Spain	2002	Staphylococcus aureus	2527362	91	ST-8CC	8	--	n/a	n/a	n/a			y								y												Y
1511	SS_1027	Belgium	2002	Staphylococcus aureus	2710937	27	ST-5CC	5	--	n/a	n/a	n/a						Y		Y				Y	Y	Y		Y				Y	Y	Y	Y
1512	SS_1028	Japan	2003	Staphylococcus aureus	2783763	35	ST-97CC	97	--	n/a	n/a	n/a																							y
1513	SS_1029	Japan	2002	Staphylococcus aureus	2729734	54		20	--	n/a	n/a	n/a						Y		Y				Y	Y	Y						y	y	Y	y
1514	SS_1030	Japan	2002	Staphylococcus aureus	2799525	39	ST-8CC	8	--	n/a	n/a	n/a																							Y
1515	SRR445026_	US	2009	Staphylococcus aureus	2920336	168	ST-398CC	398	--	PRJNA274898	SRR445026	NCBI
1516	SRR445267	US	2009	Staphylococcus aureus	2976512	247			--	PRJNA274898	SRR445267	NCBI
1518	SRR445269	US	2009	Staphylococcus aureus	2991806	206			--	PRJNA274898	SRR445269	NCBI
1522	SRR445293_	US	2009	Staphylococcus aureus	2911448	171	ST-398CC	398	--	PRJNA274898	SRR445293	NCBI
1523	Staphylococcus capitis SK14	unknown		Staphylococcus capitis	2435835	32				n/a	n/a	n/a
1524	Staphylococcus hominis SK119	unknown		Staphylococcus hominis	2226236	37				n/a	n/a	n/a
1525	Staphylococcus warneri L37603	unknown		Staphylococcus warneri	2425653	77				n/a	n/a	n/a
1526	Staphylococcus caprae C87	unknown		Staphylococcus capitis	2460970	46				n/a	n/a	n/a
1527	Staphylococcus hominis subsp. hominis C80	unknown		Staphylococcus hominis	2258417	41				n/a	n/a	n/a
1528	Staphylococcus lugdunensis M23590	unknown		Staphylococcus lugdunensis	2521078	25				n/a	n/a	n/a
1529	Staphylococcus simiae CCM 7213	unknown		Staphylococcus simiae	2587121	565				n/a	n/a	n/a
1530	Staphylococcus warneri VCU121	unknown		Staphylococcus warneri	2459386	183				n/a	n/a	n/a
1532	Staphylococcus lugdunensis ACS-027-V-Sch2	unknown		Staphylococcus lugdunensis	2592793	17				n/a	n/a	n/a
1533	Staphylococcus simulans ACS-120-V-Sch1	unknown		Staphylococcus simulans	2639907	38				n/a	n/a	n/a
1534	Staphylococcus saprophyticus subsp. saprophyticus KACC 16562	unknown		Staphylococcus saprophyticus	2619936	58				n/a	n/a	n/a
1535	Staphylococcus capitis QN1	unknown		Staphylococcus capitis	2430101	30				n/a	n/a	n/a
1537	Staphylococcus haemolyticus R1P1	unknown		Staphylococcus haemolyticus	2395399	77				n/a	n/a	n/a
1538	Staphylococcus hominis subsp. hominis ZBW5	unknown		Staphylococcus hominis	2335704	47				n/a	n/a	n/a
1539	Staphylococcus massiliensis CCUG 55927	unknown		Staphylococcus massiliensis	2321067	71				n/a	n/a	n/a
1594	SS_1049	Germany		Stapylococcus epidermidis	2269717	501			57	PRJNA382527	SRX3110062	Post.etal.2017
1595	SS_1050	Germany		Stapylococcus epidermidis	2142211	848				PRJNA382527	SRX3110065	Post.etal.2017
1596	SS_1051	Germany		Stapylococcus epidermidis	2228820	758			5	PRJNA382527	SRX3110064	Post.etal.2017
1597	SS_1052	Germany		Stapylococcus epidermidis	2354385	655			2	PRJNA382527	SRX3110067	Post.etal.2017
1598	SS_1053	Germany		Stapylococcus epidermidis	2155902	879			59	PRJNA382527	SRX3110066	Post.etal.2017
1599	SS_1054	Germany		Stapylococcus epidermidis	2269523	729			2	PRJNA382527	SRX3110059	Post.etal.2017
1600	SS_1055	Germany		Stapylococcus epidermidis	2298733	456			5	PRJNA382527	SRX3110058	Post.etal.2017
1601	SS_1056	Germany		Stapylococcus epidermidis	2203151	546			89	PRJNA382527	SRX3110142	Post.etal.2017
1602	SS_1057	Germany		Stapylococcus epidermidis	2411928	746			2	PRJNA382527	SRX3110143	Post.etal.2017
1603	SS_1058	Germany		Stapylococcus epidermidis	2245321	569			2	PRJNA382527	SRX3110144	Post.etal.2017
1604	SS_1059	Germany		Stapylococcus epidermidis	2185638	740			167	PRJNA382527	SRX3110145	Post.etal.2017
1605	SS_1060	Germany		Stapylococcus epidermidis	2251614	806			5	n/a	n/a	n/a
1606	SS_1061	Germany		Stapylococcus epidermidis	2430805	618			2	PRJNA382527	SRX3110138	Post.etal.2017
1607	SS_1062	Germany		Stapylococcus epidermidis	2195001	982				PRJNA382527	SRX3110139	Post.etal.2017
1609	SS_1064	Germany		Stapylococcus epidermidis	2058199	922				PRJNA382527	SRX3110140	Post.etal.2017
1611	SS_1066	Germany		Stapylococcus epidermidis	2462186	465				PRJNA382527	SRX3110141	Post.etal.2017
1612	SS_1067	Germany		Stapylococcus epidermidis	2193942	575				PRJNA382527	SRX3110146	Post.etal.2017
1613	SS_1068	Germany		Stapylococcus epidermidis	2362668	781				PRJNA382527	SRX3110147	Post.etal.2017
1614	SS-1069	Germany		Stapylococcus epidermidis	2381072	303			5	PRJNA382527	SRX3110133	Post.etal.2017
1615	SS_1070	Germany		Stapylococcus epidermidis	2307589	642			19	PRJNA382527	SRX3110132	Post.etal.2017
1616	SS_1071	Germany		Stapylococcus epidermidis	2225601	627				PRJNA382527	SRX3110131	Post.etal.2017
1617	SS_1072	Germany		Stapylococcus epidermidis	2183246	963			59	PRJNA382527	SRX3110130	Post.etal.2017
1618	SS_1073	Germany		Stapylococcus epidermidis	2232485	776				PRJNA382527	SRX3110137	Post.etal.2017
1621	Epi 157.1	Germany		Stapylococcus epidermidis	2256628	546			5	PRJNA382527	SRX3110134	Post.etal.2017
1622	SS_1077	Germany		Stapylococcus epidermidis	2281778	824				n/a	n/a	n/a
1623	SS_1078	Germany		Stapylococcus epidermidis	2392109	351			83	PRJNA382527	SRX3110129	Post.etal.2017
1624	SS_1079	Germany		Stapylococcus epidermidis	2290502	504			595	n/a	n/a	n/a
1625	SS_1080	Germany		Stapylococcus epidermidis	2196054	765			328	n/a	n/a	n/a
1626	SS_1081	Germany		Stapylococcus epidermidis	2313861	437			5	n/a	n/a	n/a
1627	SS_1082	Germany		Stapylococcus epidermidis	2382849	562			69	n/a	n/a	n/a
1628	SS_1083	Germany		Stapylococcus epidermidis	2358234	746				n/a	n/a	n/a
1629	SS_1084	Germany		Stapylococcus epidermidis	2340238	445			81	n/a	n/a	n/a
1630	SS_1085	Germany		Stapylococcus epidermidis	2408039	567				n/a	n/a	n/a
1631	SS_1086	Germany		Stapylococcus epidermidis	2341617	784			2	n/a	n/a	n/a
1632	SS_1087	Germany		Stapylococcus epidermidis	2444636	579			2	n/a	n/a	n/a
1633	SS_1088	Germany		Stapylococcus epidermidis	2445273	622			2	n/a	n/a	n/a
1634	SS_1089	Germany		Stapylococcus epidermidis	2203276	862				n/a	n/a	n/a
1635	SS_1090	Germany		Stapylococcus epidermidis	2348606	399			2	n/a	n/a	n/a
1636	SS_1091	Germany		Stapylococcus epidermidis	2265644	574			87	n/a	n/a	n/a
1637	SS_1092	Germany		Stapylococcus epidermidis	2180109	700			23	n/a	n/a	n/a
1638	SS_1093	Germany		Stapylococcus epidermidis	2278298	459			23	n/a	n/a	n/a
1639	SS_1094	Germany		Stapylococcus epidermidis	2227589	584				n/a	n/a	n/a
1640	SS_1095	Germany		Stapylococcus epidermidis	2298976	640			2	n/a	n/a	n/a
1642	SS_1097	Germany		Stapylococcus epidermidis	2375431	576			22	n/a	n/a	n/a
1645	SS_1109	Germany		Stapylococcus epidermidis	2199931	927			5	n/a	n/a	n/a
1648	SS_1112	Germany		Stapylococcus epidermidis	2182030	733			32	n/a	n/a	n/a
1649	SS_1113	Germany		Stapylococcus epidermidis	2084825	995			5	n/a	n/a	n/a
1650	SS_1114	Germany		Stapylococcus epidermidis	2442121	562			2	n/a	n/a	n/a
1651	SS_1115	Germany		Stapylococcus epidermidis	2226317	793			23	n/a	n/a	n/a
1652	SS_1116	Germany		Stapylococcus epidermidis	2275981	700			87	n/a	n/a	n/a
1653	SS_1117	Germany		Stapylococcus epidermidis	2490849	417			2	n/a	n/a	n/a
1654	SS_1118	Germany		Stapylococcus epidermidis	2191507	596			19	PRJNA382527	SRX3110128	Post.etal.2017
1655	SS_1119	Germany		Stapylococcus epidermidis	2256262	789				PRJNA382527	SRX3110044	Post.etal.2017
1656	SS_1120	Germany		Stapylococcus epidermidis	1994713	923			10	n/a	n/a	n/a
1657	SS_1121	Germany		Stapylococcus epidermidis	2265877	530			87	n/a	n/a	n/a
1658	SS_1122	Germany		Stapylococcus epidermidis	2142042	862			5	PRJNA382527	SRX3110045	Post.etal.2017
1659	SS_1123	Germany		Stapylococcus epidermidis	2285726	801				PRJNA382527	SRX3110046	Post.etal.2017
1660	SS_1124	Germany		Stapylococcus epidermidis	2228368	779				n/a	n/a	n/a
1661	SS_1125	Germany		Stapylococcus epidermidis	2199324	644				PRJNA382527	SRX3110047	Post.etal.2017
1662	SS_1126	Germany		Stapylococcus epidermidis	2306931	989			5	n/a	n/a	n/a
1663	61291	Denmark	1998	Staphylococcus aureus	2816090	311	ST-5CC	5	--	PRJEB18782	ERR1801378	Murray.etal						Y		Y				Y	Y	Y						Y	Y	Y	Y
1664	973N0091	Belgium	1976	Staphylococcus aureus	2791439	92	ST-5CC	5	--	PRJEB18782	ERR1801379	Murray.etal				Y		Y		Y	Y			Y	Y	Y			Y			Y	Y	Y	Y
1666	61280	Japan	1998	Staphylococcus aureus	2802932	288	ST-5CC	5	--	PRJEB18782	ERR1801381	Murray.etal						y		Y				Y	y	Y						Y	Y	Y	Y
1667	61277	Japan	1998	Staphylococcus aureus	2796850	301			--	PRJEB18782	ERR1801382	Murray.etal							Y																y
1668	61281	Japan	1998	Staphylococcus aureus	2856787	318	ST-5CC	5	--	PRJEB18782	ERR1801383	Murray.etal						Y		Y				Y	Y	Y						Y	Y	Y	Y
1670	61290	UK		Staphylococcus aureus	2980278	356		1347	--	PRJEB18782	ERR1801385	Murray.etal																							y
1671	61283	UK		Staphylococcus aureus	2818677	283		692	--	PRJEB18782	ERR1801386	Murray.etal																							y
1672	61287	UK	1996	Staphylococcus aureus	2844468	266	ST-5CC	5	--	PRJEB18782	ERR1801387	Murray.etal	y					Y		Y				Y	Y	Y						Y	Y	Y	Y
1673	973N0056	UK		Staphylococcus aureus	2831546	81		814	--	PRJEB18782	ERR1801388	Murray.etal																							y
1674	61286	UK	2006	Staphylococcus aureus	2808997	364		692	--	PRJEB18782	ERR1801389	Murray.etal																							y
1675	61284	UK	2006	Staphylococcus aureus	2818968	245		692	--	PRJEB18782	ERR1801390	Murray.etal																							y
1676	61288	UK		Staphylococcus aureus	2824224	349	ST-5CC	5	--	PRJEB18782	ERR1801391	Murray.etal						Y		Y				Y	Y	Y						Y	Y	Y	Y
1678	61273	Belgium	1976	Staphylococcus aureus	2878426	449		385	--	PRJEB18782	ERR1801393	Murray.etal																							Y
1679	61269	UK	1996	Staphylococcus aureus	2858237	348		692	--	PRJEB18782	ERR1801394	Murray.etal																							y
1680	61267	UK	1996	Staphylococcus aureus	2810780	299	ST-5CC	5	--	PRJEB18782	ERR1801395	Murray.etal						Y		y				Y	Y	Y						Y	Y	Y	Y
1681	61268	UK	1996	Staphylococcus aureus	2920040	482	ST-5CC	5	--	PRJEB18782	ERR1801396	Murray.etal						Y						Y	y	Y								Y	Y
1682	61272	USA	1999	Staphylococcus aureus	2762606	281		1342	--	PRJEB18782	ERR1801397	Murray.etal						Y		Y				Y	Y	Y						y	y	Y	Y
1684	61271	USA	2000	Staphylococcus aureus	2948453	499	ST-5CC	5	--	PRJEB18782	ERR1801399	Murray.etal						Y		Y				Y	Y	Y						Y	Y	Y	Y
1685	61276	Australia	1996	Staphylococcus aureus	2865583	336		1345	--	PRJEB18782	ERR1801400	Murray.etal							Y																y
1686	61275	Australia	1996	Staphylococcus aureus	2966984	333		1345	--	PRJEB18782	ERR1801401	Murray.etal							Y																y
1687	SS_1127	Switzerland		Staphylococcus aureus	2722817	221	ST-15CC	15	--	PRJNA533472	tbc	Post.etal - commensal surgeons																							y
1688	SS_1128	The Netherlands		Staphylococcus aureus	2714390	354	ST-15CC	15	--	PRJNA533472	tbc	Post.etal - commensal surgeons																							y
1689	SS_1129	The Netherlands		Staphylococcus aureus	2700521	470	ST-15CC	15	--	PRJNA533472	tbc	Post.etal - commensal surgeons																							y
1690	SS_1130	The Netherlands		Staphylococcus aureus	2728268	434	ST-15CC	15	--	PRJNA533472	tbc	Post.etal - commensal surgeons																							y
1691	SS_1131	The Netherlands		Staphylococcus aureus	2729270	147	ST-15CC	15	--	PRJNA533472	tbc	Post.etal - commensal surgeons																							y
1692	SS_1132	The Netherlands		Staphylococcus aureus	2729351	116	ST-15CC	15	--	PRJNA533472	tbc	Post.etal - commensal surgeons																							y
1693	SS_1133	Switzerland		Staphylococcus aureus	2880200	600	ST-8CC	8	--	PRJNA533472	tbc	Post.etal - commensal surgeons		y								Y					Y								Y
1694	SS_1134	The Netherlands		Staphylococcus aureus	2729351	116	ST-15CC	15	--	PRJNA533472	tbc	Post.etal - commensal surgeons																							y
1695	SS_1135	Germany		Staphylococcus aureus	2750537	438	ST-22CC	22	--	PRJNA533472	tbc	Post.etal - commensal surgeons						Y		Y															Y
1696	SS_1136	The Netherlands		Staphylococcus aureus	2727716	208	ST-15CC	15	--	PRJNA533472	tbc	Post.etal - commensal surgeons																							y
1697	SS_1491	UK	2006	Staphylococcus aureus	2721078	817	ST-22CC	22	--	n/a	n/a	n/a						Y		y					y	y									Y
1698	SS_1492	UK	2006	Staphylococcus aureus	2715385	556	ST-22CC	22	--	n/a	n/a	n/a						y		Y				Y	Y	Y						y	y	Y	Y
1699	SS_1493	UK	2006	Staphylococcus aureus	2635405	287	ST-22CC	22	--	n/a	n/a	n/a																							Y
1703	SS_1497	Thailand		Staphylococcus aureus	2770936	638			--	n/a	n/a	n/a																							y
1704	SS_1498	Thailand		Staphylococcus aureus	2770077	798	ST-398CC	398	--	n/a	n/a	n/a
1705	SS_1499	Thailand		Staphylococcus aureus	2799489	865		9	--	n/a	n/a	n/a						y						y								Y	Y	y	y
1706	S12	unknown		Staphylococcus aureus	2655672	416	ST-12CC	12	--	n/a	n/a	n/a																							Y
1708	S17	unknown		Staphylococcus aureus	2827846	310	ST-30CC	30	--	n/a	n/a	n/a						Y		Y				Y		y						y	y	Y
1711	S15	unknown		Staphylococcus aureus	2848179	314	ST-22CC	22	--	n/a	n/a	n/a			y			Y		Y			y	Y	Y	y						Y	Y	Y	Y
1713	S14	unknown		Staphylococcus aureus	2828843	734	ST-22CC	22	--	n/a	n/a	n/a			y								y	Y	y							y	y	Y	Y
1714	S13	unknown		Staphylococcus aureus	2802004	275	ST-59CC	59	--	n/a	n/a	n/a		Y								Y					Y								y
1716	S19	unknown		Staphylococcus aureus	2631619	693	ST-22CC	22	--	n/a	n/a	n/a																							y
1717	S22	unknown		Staphylococcus aureus	2807687	909			--	n/a	n/a	n/a						Y							y										Y
1718	A69	Thialand		Staphylococcus aureus	2844421	235		9	--	--	JJOP00000000	Yan.etal.2016						Y		Y				Y	y	Y						Y	Y	Y	y
1719	A71	China		Staphylococcus aureus	2849873	256		9	--	--	JJOO00000000	Yan.etal.2016						Y		Y				Y	y	Y						Y	Y	Y	y
1720	A187	China		Staphylococcus aureus	2786770	223		9	--	--	JJON00000000	Yan.etal.2016						Y		Y				Y	Y	Y						Y	Y	Y	y
1735	SS_1500	Germany	2013	Staphylococcus aureus	2741224	87	ST-22CC	22	--	PRJNA529795	tbc	Davos - Saureus ODRI						Y		Y				Y	Y	Y						Y	Y	Y	Y
1736	SS_1501	Germany	2013	Staphylococcus aureus	2722419	205	ST-22CC		--	PRJNA529795	tbc	Davos - Saureus ODRI						y		y				Y	y									Y	Y
1737	SS_1502	Germany	2013	Staphylococcus aureus	2667579	147	ST-59CC	59	--	PRJNA529795	tbc	Davos - Saureus ODRI		Y								y					Y								y
1738	SS_1503	Germany	2013	Staphylococcus aureus	2747610	105		146	--	PRJNA529795	tbc	Davos - Saureus ODRI						Y																	Y
1739	SS_1504	Germany	2013	Staphylococcus aureus	2708904	113	ST-8CC	8	--	PRJNA529795	tbc	Davos - Saureus ODRI				Y					Y								Y						y
1740	SS_1505	Switzerland		Staphylococcus aureus	2706316	123	ST-15CC	582	--	PRJNA529795	tbc	Davos - Saureus ODRI																							y
1741	SS_1506	Germany	2013	Staphylococcus aureus	2723077	72	ST-45CC	45	--	PRJNA529795	tbc	Davos - Saureus ODRI			Y			y		Y			Y	y										y	y
1742	SS_1507	Germany	2013	Staphylococcus aureus	2748437	130	ST-8CC	8	--	PRJNA529795	tbc	Davos - Saureus ODRI	Y															Y							Y
1743	SS_1508	Germany	2013	Staphylococcus aureus	2692944	45	ST-398CC	398	--	PRJNA529795	tbc	Davos - Saureus ODRI
1744	SS_1509	Germany	2013	Staphylococcus aureus	2708723	186			--	PRJNA529795	tbc	Davos - Saureus ODRI																Y							y
1745	SS_1510	Germany	2013	Staphylococcus aureus	2753231	115	ST-5CC	225	--	PRJNA529795	tbc	Davos - Saureus ODRI				Y				Y	Y			Y	y				Y					Y	Y
1746	SS_1511	Germany	2013	Staphylococcus aureus	2770660	189	ST-30CC	30	--	PRJNA529795	tbc	Davos - Saureus ODRI	Y					Y		Y				Y	y							y		Y
1747	SS_1512	Germany	2013	Staphylococcus aureus	2769300	156	ST-7CC	7	--	PRJNA529795	tbc	Davos - Saureus ODRI																Y							y
1748	SS_1513	Germany	2013	Staphylococcus aureus	2790957	141			--	PRJNA529795	tbc	Davos - Saureus ODRI	Y					y		y				Y		y								Y
1749	SS_1514	Germany	2013	Staphylococcus aureus	2797774	63		182	--	PRJNA529795	tbc	Davos - Saureus ODRI						y	Y	y				y	y	y				Y		y	y	y	y
1750	SS_1515	Germany	2013	Staphylococcus aureus	2682137	104		72	--	PRJNA529795	tbc	Davos - Saureus ODRI			Y			Y		y			y		y	Y						Y	Y		y
1751	SS_1516	Germany	2013	Staphylococcus aureus	2701502	141	ST-5CC	5	--	PRJNA529795	tbc	Davos - Saureus ODRI						y		Y				Y	y	y		Y						Y	Y
1752	SS_1517	Germany	2013	Staphylococcus aureus	2693294	54	ST-45CC	45	--	PRJNA529795	tbc	Davos - Saureus ODRI								Y				Y		Y								Y	y
1753	SS_1518	Germany	2013	Staphylococcus aureus	2779141	138	ST-30CC	30	--	PRJNA529795	tbc	Davos - Saureus ODRI	Y					y		Y				Y		y						y	y	Y
1754	SS_1519	Germany	2013	Staphylococcus aureus	2662108	123	ST-15CC	15	--	PRJNA529795	tbc	Davos - Saureus ODRI																							y
1755	SS_1520	Germany	2013	Staphylococcus aureus	2815329	108	ST-30CC	30	--	PRJNA529795	tbc	Davos - Saureus ODRI	Y					y		y				Y								Y	Y	Y
1756	SS_1521	Germany	2013	Staphylococcus aureus	2701945	91	ST-45CC	45	--	PRJNA529795	tbc	Davos - Saureus ODRI			Y			y		Y			Y		y	y									y
1757	SS_1522	Germany	2013	Staphylococcus aureus	2854983	90	ST-30CC		--	PRJNA529795	tbc	Davos - Saureus ODRI	Y					y		Y				Y								Y	Y	Y
1758	SS_1523	Germany	2013	Staphylococcus aureus	2843192	110	ST-30CC		--	PRJNA529795	tbc	Davos - Saureus ODRI	Y					y		Y				Y	y							Y	Y	Y
1759	SS_1524	Germany	2013	Staphylococcus aureus	2829116	79	ST-30CC	30	--	PRJNA529795	tbc	Davos - Saureus ODRI						Y		Y				Y	Y	Y						Y	Y	Y
1760	SS_1525	Germany	2013	Staphylococcus aureus	2693114	57	ST-59CC	59	--	PRJNA529795	tbc	Davos - Saureus ODRI																							y
1761	SS_1526	Germany	2013	Staphylococcus aureus	2812006	57	ST-30CC	30	--	PRJNA529795	tbc	Davos - Saureus ODRI						Y		Y				Y	Y	Y						Y	Y	Y
1762	SS_1527	Germany	2013	Staphylococcus aureus	2740863	165	ST-8CC	8	--	PRJNA529795	tbc	Davos - Saureus ODRI																							Y
1763	SS_1528	Germany	2013	Staphylococcus aureus	2638312	254	ST-22CC	22	--	PRJNA529795	tbc	Davos - Saureus ODRI						y																	Y
1764	SS_1529	Germany	2013	Staphylococcus aureus	2687964	67	ST-45CC	45	--	PRJNA529795	tbc	Davos - Saureus ODRI			y			Y		Y			Y	y	Y	y						Y	Y	y	y
1765	SS_1530	Germany	2013	Staphylococcus aureus	2816740	94	ST-121CC	121	--	PRJNA529795	tbc	Davos - Saureus ODRI						y		y				y	Y							y	y	Y	y
1766	SS_1531	Germany	2013	Staphylococcus aureus	2736200	102	ST-5CC	5	--	PRJNA529795	tbc	Davos - Saureus ODRI		Y				Y		y				y	Y	Y		Y				Y	Y	y	Y
1768	SS_1533	Germany	2013	Staphylococcus aureus	2736200	102	ST-5CC	5	--	PRJNA529795	tbc	Davos - Saureus ODRI		Y				Y		y				y	Y	Y		Y				Y	Y	y	Y
1769	SS_1534	Germany	2013	Staphylococcus aureus	2775672	52	ST-30CC	30	--	PRJNA529795	tbc	Davos - Saureus ODRI	Y					Y		Y				y	y	Y						Y	Y	y
1771	SS_1536	Germany	2013	Staphylococcus aureus	2705811	29	ST-45CC	45	--	PRJNA529795	tbc	Davos - Saureus ODRI			Y			Y		Y			Y	Y	Y							Y	Y	Y	y
1772	SS_1537	Germany	2013	Staphylococcus aureus	2836483	84	ST-22CC	22	--	PRJNA529795	tbc	Davos - Saureus ODRI						Y		y				Y	Y	Y						y	y	Y	Y
1773	SS_1538	Germany	2013	Staphylococcus aureus	2671892	42			--	PRJNA529795	tbc	Davos - Saureus ODRI																							y
1774	SS_1539	Germany	2013	Staphylococcus aureus	2782292	53	ST-22CC	22	--	PRJNA529795	tbc	Davos - Saureus ODRI						Y		Y				Y	Y	Y						Y	Y	Y	Y
1775	SS_1540	Germany	2013	Staphylococcus aureus	2740611	60	ST-59CC	59	--	PRJNA529795	tbc	Davos - Saureus ODRI		Y								Y					Y								y
1776	SS_1541	Switzerland		Staphylococcus aureus	2769961	49	ST-15CC	15	--	PRJNA529795	tbc	Davos - Saureus ODRI																							y
1777	SS_1542	Germany	2013	Staphylococcus aureus	2826020	70	ST-30CC	30	--	PRJNA529795	tbc	Davos - Saureus ODRI	Y					Y		Y				Y	Y	Y						Y	Y	Y
1778	SS_1543	Germany	2013	Staphylococcus aureus	2818275	78	ST-8CC	8	--	PRJNA529795	tbc	Davos - Saureus ODRI				Y					Y								Y						y
1779	SS_1544	Germany	2013	Staphylococcus aureus	2821243	46	ST-188CC	188	--	PRJNA529795	tbc	Davos - Saureus ODRI																							y
1780	SS_1545	Germany	2013	Staphylococcus aureus	2725286	49	ST-45CC	45	--	PRJNA529795	tbc	Davos - Saureus ODRI			Y			Y		Y			y	y	Y	Y						Y	Y	y	y
1781	SS_1546	Germany	2013	Staphylococcus aureus	2743164	47	ST-7CC	7	--	PRJNA529795	tbc	Davos - Saureus ODRI																Y							y
1782	SS_1547	Germany	2013	Staphylococcus aureus	2688075	54	ST-15CC	15	--	PRJNA529795	tbc	Davos - Saureus ODRI																							y
1783	SS_1548	Germany	2013	Staphylococcus aureus	2749946	40		72	--	PRJNA529795	tbc	Davos - Saureus ODRI			Y			Y		Y			y	Y	Y	Y						Y	Y	Y	y
1784	SS_1549	Germany	2013	Staphylococcus aureus	2778447	62	ST-45CC	45	--	PRJNA529795	tbc	Davos - Saureus ODRI			Y			y		Y			Y	y	Y	Y						Y	Y	y	y
1785	SS_1550	Germany	2013	Staphylococcus aureus	2789042	54	ST-7CC	7	--	PRJNA529795	tbc	Davos - Saureus ODRI																Y							y
1786	SS_1551	Germany	2013	Staphylococcus aureus	2866229	86	ST-30CC	30	--	PRJNA529795	tbc	Davos - Saureus ODRI	Y					Y		Y				Y	Y	Y						Y	Y	Y
1787	SS_1552	Germany	2013	Staphylococcus aureus	2760392	69	ST-97CC	97	--	PRJNA529795	tbc	Davos - Saureus ODRI																							y
1788	SS_1553	Germany	2013	Staphylococcus aureus	2807551	77	ST-30CC	30	--	PRJNA529795	tbc	Davos - Saureus ODRI						Y		Y				Y	Y	Y						Y	Y	Y
1789	SS_1554	Switzerland		Staphylococcus aureus	2760972	58	ST-45CC	45	--	PRJNA529795	tbc	Davos - Saureus ODRI			Y			Y		Y			Y	y	y	Y						Y	Y	y	y
1790	SS_1555	Germany	2013	Staphylococcus aureus	2759947	82	ST-8CC	8	--	PRJNA529795	tbc	Davos - Saureus ODRI																							Y
1791	SS_1556	Germany	2013	Staphylococcus aureus	2721688	57	ST-5CC	5	--	PRJNA529795	tbc	Davos - Saureus ODRI						Y		Y				Y	y	Y		Y						Y	Y
1792	SS_1557	Germany	2013	Staphylococcus aureus	2853572	73	ST-30CC	30	--	PRJNA529795	tbc	Davos - Saureus ODRI						Y		Y				Y	Y	Y						Y	Y	Y
1793	SS_1558	Germany	2013	Staphylococcus aureus	2728431	57	ST-22CC	22	--	PRJNA529795	tbc	Davos - Saureus ODRI						Y		y				Y	Y	Y						y	y	Y	Y
1794	SS_1559	Germany	2013	Staphylococcus aureus	2790144	121		433	--	PRJNA529795	tbc	Davos - Saureus ODRI						Y		Y				Y	Y	Y						Y	Y	Y
1795	SS_1560	Germany	2013	Staphylococcus aureus	2744652	57	ST-7CC	7	--	PRJNA529795	tbc	Davos - Saureus ODRI																Y							y
1796	SS_1561	Switzerland		Staphylococcus aureus	2702606	62	ST-15CC	15	--	PRJNA529795	tbc	Davos - Saureus ODRI																							y
1797	SS_1562	Germany	2013	Staphylococcus aureus	2795094	69	ST-22CC	22	--	PRJNA529795	tbc	Davos - Saureus ODRI						Y		Y				Y	Y	Y						Y	Y	Y	Y
1798	SS_1563	Germany	2013	Staphylococcus aureus	2767250	50	ST-8CC	8	--	PRJNA529795	tbc	Davos - Saureus ODRI				Y					Y								Y						y
1799	SS_1564	Germany	2013	Staphylococcus aureus	2827195	173	ST-5CC	225	--	PRJNA529795	tbc	Davos - Saureus ODRI				Y		Y		Y	Y			Y	Y	Y			Y			Y	Y	Y	Y
1800	SS_1565	Germany	2013	Staphylococcus aureus	2826607	200	ST-7CC	7	--	PRJNA529795	tbc	Davos - Saureus ODRI																Y							y
1801	SS_1566	Germany	2013	Staphylococcus aureus	2839502	163	ST-7CC	7	--	PRJNA529795	tbc	Davos - Saureus ODRI																Y							y
1802	SS_1567	Germany	2013	Staphylococcus aureus	2713457	93	ST-15CC	15	--	PRJNA529795	tbc	Davos - Saureus ODRI																							y
1803	SS_1568	Germany	2013	Staphylococcus aureus	2795428	121	ST-15CC	15	--	PRJNA529795	tbc	Davos - Saureus ODRI																							y
1804	SS_1569	Germany	2013	Staphylococcus aureus	2819752	182	ST-5CC	225	--	PRJNA529795	tbc	Davos - Saureus ODRI				Y		Y		Y	Y			Y	Y	y		Y	Y			Y	Y	Y	Y
1805	SS_1570	Germany	2013	Staphylococcus aureus	2751210	73	ST-5CC	5	--	PRJNA529795	tbc	Davos - Saureus ODRI				Y		Y		Y	Y			Y	y	Y		Y	Y			Y	Y	Y	Y
1806	SS_1571	Germany	2013	Staphylococcus aureus	2751210	73	ST-5CC	5	--	PRJNA529795	tbc	Davos - Saureus ODRI				Y		Y		Y	Y			Y	y	Y		Y	Y			Y	Y	Y	Y
1807	SS_1572	Germany	2013	Staphylococcus aureus	2839297	90	ST-97CC	97	--	PRJNA529795	tbc	Davos - Saureus ODRI																							y
1808	SS_1573	Germany	2013	Staphylococcus aureus	2722698	116	ST-59CC	59	--	PRJNA529795	tbc	Davos - Saureus ODRI																							y
1809	SS_1574	Germany	2013	Staphylococcus aureus	2772482	125	ST-45CC	45	--	PRJNA529795	tbc	Davos - Saureus ODRI			y			Y		Y			Y	y	Y	Y						Y	Y	y	y
1810	SS_1575	Germany	2013	Staphylococcus aureus	2962075	196	ST-30CC	34	--	PRJNA529795	tbc	Davos - Saureus ODRI	Y					Y	Y	Y				Y	Y	Y						Y	Y	Y
1811	SS_1576	Germany	2013	Staphylococcus aureus	2914599	167	ST-30CC	30	--	PRJNA529795	tbc	Davos - Saureus ODRI	Y					Y		Y				Y	y	Y						Y	Y	Y
1812	SS_1577	Germany	2013	Staphylococcus aureus	2778651	126	ST-97CC	97	--	PRJNA529795	tbc	Davos - Saureus ODRI																							y
1813	SS_1578	Switzerland		Staphylococcus aureus	2830036	240	ST-15CC	15	--	PRJNA529795	tbc	Davos - Saureus ODRI																							y
1814	SS_1579	Switzerland		Stapylococcus epidermidis	2540335	256			5	PRJNA529795	tbc	Davos - Saureus ODRI
1815	SS_1580	Germany	2013	Staphylococcus aureus	2835098	151	ST-5CC	5	--	PRJNA529795	tbc	Davos - Saureus ODRI		Y		Y		Y		Y	Y			y	Y	Y			Y			Y	Y	y	Y
1816	SS_1581	Germany	2013	Staphylococcus aureus	2940917	291	ST-22CC	22	--	PRJNA529795	tbc	Davos - Saureus ODRI			y			Y		Y			y	Y	Y	Y						Y	Y	Y	Y
1817	SS_1582	Germany	2013	Staphylococcus aureus	2853816	165	ST-22CC	22	--	PRJNA529795	tbc	Davos - Saureus ODRI			y			Y		Y			y	Y	Y	Y						Y	Y	Y	Y
1818	SS_1583	Germany	2013	Staphylococcus aureus	2781897	116	ST-45CC	45	--	PRJNA529795	tbc	Davos - Saureus ODRI						Y		Y				y	y	Y						y	y	y	y
1819	SS_1584	Germany	2013	Staphylococcus aureus	2766179	206	ST-22CC	22	--	PRJNA529795	tbc	Davos - Saureus ODRI						Y		Y				Y	Y	Y						Y	Y	Y	Y
1820	SS_1585	Germany	2013	Staphylococcus aureus	2832707	192	ST-121CC	121	--	PRJNA529795	tbc	Davos - Saureus ODRI						y		y				y	Y	y						y	y	Y	y
1821	SS_1586	Germany	2013	Staphylococcus aureus	2773724	241	ST-59CC	59	--	PRJNA529795	tbc	Davos - Saureus ODRI		Y								Y					Y								y
1822	SS_1587	Germany	2013	Staphylococcus aureus	2854844	358	ST-22CC	22	--	PRJNA529795	tbc	Davos - Saureus ODRI						Y		Y				Y	Y	Y						Y	Y	Y	Y
1823	SS_1588	Germany	2013	Staphylococcus aureus	2762104	107			--	PRJNA529795	tbc	Davos - Saureus ODRI						y		y				y	Y	y						y	y	Y	y
1824	SS_1589	Germany	2013	Staphylococcus aureus	2745899	118			--	PRJNA529795	tbc	Davos - Saureus ODRI						Y		Y				Y	Y	Y						Y	Y	Y	Y
1825	SS_1590	Germany	2013	Staphylococcus aureus	2782821	134		6	--	PRJNA529795	tbc	Davos - Saureus ODRI	Y	Y																					y
1826	SS_1591	Germany	2013	Staphylococcus aureus	2771073	189	ST-5CC	5	--	PRJNA529795	tbc	Davos - Saureus ODRI						Y		Y				Y	Y	Y		Y				Y	Y	Y	Y
1827	SS_1592	Germany	2013	Staphylococcus aureus	2759222	138	ST-7CC	7	--	PRJNA529795	tbc	Davos - Saureus ODRI																Y							y
1828	SS_1593	Germany	2013	Staphylococcus aureus	2798041	128	ST-15CC	15	--	PRJNA529795	tbc	Davos - Saureus ODRI																							y
1829	UAMS-1	USA	1995	Staphylococcus aureus	2763963	2	ST-30CC	30	--	0	ncbi	NCBI	Y					Y		Y				Y	Y	Y						Y	Y	Y
1830	1830	UK	2006	Staphylococcus aureus	2751132	68	ST-22CC	22	--	n/a	n/a	n/a						Y		Y				Y	Y	Y						Y	Y	Y	Y
1831	1831	UK	2006	Staphylococcus aureus	2737849	143	ST-22CC	22	--	n/a	n/a	n/a						Y		y				Y		y						y	y	Y	Y
1832	1832	UK	2006	Staphylococcus aureus	2705291	320	ST-22CC	22	--	n/a	n/a	n/a								Y				Y		y						Y	Y	Y	Y
1833	1833	UK	2006	Staphylococcus aureus	2705444	531	ST-22CC	22	--	n/a	n/a	n/a								y				Y		y						y	y	Y	Y
1835	1835	UK	2006	Staphylococcus aureus	2719830	317	ST-22CC	22	--	n/a	n/a	n/a								y					Y	y						y	y		Y
1836	1836	UK	2006	Staphylococcus aureus	2706546	434	ST-22CC	22	--	n/a	n/a	n/a						Y																	y
1837	1837	UK	2006	Staphylococcus aureus	2726946	181	ST-22CC	22	--	n/a	n/a	n/a								Y				Y								Y	Y	Y	Y
1838	1838	UK	2006	Staphylococcus aureus	2707314	286	ST-22CC	22	--	n/a	n/a	n/a								Y					Y							Y	Y		Y
1839	1839	UK	2006	Staphylococcus aureus	2746653	176	ST-22CC	22	--	n/a	n/a	n/a						Y		Y				Y	Y							Y	Y	Y	Y
1840	1840	UK	2006	Staphylococcus aureus	2661956	480	ST-22CC	22	--	n/a	n/a	n/a						y						Y										Y	Y
1841	1841	UK	2006	Staphylococcus aureus	2627627	690	ST-22CC	22	--	n/a	n/a	n/a								Y				Y								Y	Y	Y	Y
1842	1842	UK	2006	Staphylococcus aureus	2620438	773			--	n/a	n/a	n/a												y	y									y
1843	1843	UK	2006	Staphylococcus aureus	2738679	98	ST-22CC	22	--	n/a	n/a	n/a						Y		Y					Y	Y						y	y		Y
1844	1844	UK	2006	Staphylococcus aureus	2694151	393	ST-22CC	22	--	n/a	n/a	n/a						Y		y												Y	Y		Y
1845	1845	UK	2006	Staphylococcus aureus	2737837	143	ST-22CC	22	--	n/a	n/a	n/a						Y						Y	Y	Y						Y	Y	Y	Y
1847	1847	UK	2006	Staphylococcus aureus	2737833	143	ST-22CC	22	--	n/a	n/a	n/a						Y		y				Y	Y	Y						Y	Y	Y	Y
1848	1848	UK	2006	Staphylococcus aureus	2701418	517	ST-22CC	22	--	n/a	n/a	n/a												Y								y	y	Y	Y
1849	1849	UK	2006	Staphylococcus aureus	2728786	182	ST-22CC	22	--	n/a	n/a	n/a						Y		Y				Y	Y	Y								Y	Y
1850	1850	UK	2006	Staphylococcus aureus	2722135	255	ST-22CC	22	--	n/a	n/a	n/a						y		y				Y	y							y	y	Y	Y
1851	1851	UK	2006	Staphylococcus aureus	2731370	238	ST-22CC	22	--	n/a	n/a	n/a						Y		Y				Y	y	Y						Y	Y	Y	Y
1852	1852	UK	2006	Staphylococcus aureus	2676735	505	ST-22CC	22	--	n/a	n/a	n/a						y		y															Y
1853	1853	UK	2006	Staphylococcus aureus	2676916	493	ST-22CC	22	--	n/a	n/a	n/a						y		Y						y						y	y		Y
1854	M15S052295	UK	2015	Staphylococcus aureus	2676857	818	ST-22CC	22	--	n/a	n/a	n/a																							Y
1855	M15S052299	UK	2015	Staphylococcus aureus	2673297	366	ST-15CC	15	--	n/a	n/a	n/a																							y
1856	M15S052300	UK	2015	Staphylococcus aureus	2724782	433	ST-30CC	30	--	n/a	n/a	n/a	Y					y						Y	y									Y
1857	M15S052301	UK	2015	Staphylococcus aureus	2471979	996	ST-5CC	5	--	n/a	n/a	n/a																y							Y
1858	M15S052303	UK	2015	Staphylococcus aureus	2726887	218	ST-59CC	59	--	n/a	n/a	n/a	Y	y								Y					y								y
1859	M15S052306	UK	2015	Staphylococcus aureus	2817786	350		718	--	n/a	n/a	n/a																							y
1860	M15S052307	UK	2015	Staphylococcus aureus	2708916	187			--	n/a	n/a	n/a
1862	1_S81	Unknown	2015	Staphylococcus aureus	2493341	907	ST-8CC	8	--	n/a	n/a	n/a																							Y
1863	2_S82	Unknown		Staphylococcus aureus	2652343	321	ST-8CC	8	--	n/a	n/a	n/a																							Y
1864	3_S83	Unknown		Staphylococcus aureus	2657565	149	ST-8CC	8	--	n/a	n/a	n/a																							Y
1865	4_S84	Unknown		Staphylococcus aureus	2666391	189	ST-8CC	8	--	n/a	n/a	n/a																							Y
1866	5_S92	Unknown		Staphylococcus aureus	2676102	243	ST-8CC	8	--	n/a	n/a	n/a																							Y
1867	6_S93	Unknown		Staphylococcus aureus	2624291	338	ST-8CC	8	--	n/a	n/a	n/a																							y
1868	Mu12_S71	Unknown		Staphylococcus haemolyticus	2506685	358				n/a	n/a	n/a
1869	Mu13_S72	Unknown		Staphylococcus aureus	2811879	584	ST-8CC	239	--	n/a	n/a	n/a	Y
1870	Mu14_S80	Unknown		Staphylococcus aureus	2742562	950	ST-8CC	239	--	n/a	n/a	n/a	y																						Y
1871	ICE25	Denmark	1997	Stapylococcus epidermidis	2437897	204			2	n/a	n/a	n/a
1872	CN13	Thailand		Stapylococcus epidermidis	2420368	896				n/a	n/a	n/a
1875	CN16	Thailand		Staphylococcus haemolyticus	2548963	418				n/a	n/a	n/a
1877	CN17	Thailand		Staphylococcus haemolyticus	2545596	480				n/a	n/a	n/a
1878	CN34	Thailand		Staphylococcus haemolyticus	2506308	247				n/a	n/a	n/a
1879	CN39	Thailand		Staphylococcus haemolyticus	2459646	338				n/a	n/a	n/a
1880	CN4	Thailand		Stapylococcus epidermidis	2508545	298			173	n/a	n/a	n/a
1882	CN51	Thailand		Stapylococcus epidermidis	2325704	837				n/a	n/a	n/a
1885	CN6	Thailand		Staphylococcus haemolyticus	2566931	379				n/a	n/a	n/a
1887	CS10	Thailand		Staphylococcus hyicus	2463857	71				n/a	n/a	n/a
1888	CS11	Thailand		Staphylococcus haemolyticus	2574130	246				n/a	n/a	n/a
1889	CS13	Thailand		Staphylococcus haemolyticus	2526576	209				n/a	n/a	n/a
1892	CS2	Thailand		Staphylococcus haemolyticus	2900909	731				n/a	n/a	n/a
1894	CS21	Thailand		Staphylococcus haemolyticus	2580781	338				n/a	n/a	n/a
1895	CS22	Thailand		Staphylococcus haemolyticus	2603843	124				n/a	n/a	n/a
1897	CS25	Thailand		Staphylococcus haemolyticus	2423403	969				n/a	n/a	n/a
1900	CS35	Thailand		Staphylococcus simulans	2706346	129				n/a	n/a	n/a
1901	CS38	Thailand		Staphylococcus haemolyticus	2788130	243				n/a	n/a	n/a
1903	CS4	Thailand		Staphylococcus haemolyticus	2776414	489				n/a	n/a	n/a
1904	CS5	Thailand		Staphylococcus haemolyticus	2533092	205				n/a	n/a	n/a
1905	CS6	Thailand		Stapylococcus epidermidis	2497734	342			297	n/a	n/a	n/a
1906	CS67	Thailand		Staphylococcus haemolyticus	2535744	340				n/a	n/a	n/a
1907	CS7	Thailand		Staphylococcus haemolyticus	2494549	311				n/a	n/a	n/a
1908	CS8	Thailand		Staphylococcus haemolyticus	2456034	933				n/a	n/a	n/a
1909	CS9	Thailand		Staphylococcus simiae	2780597	375				n/a	n/a	n/a
1910	F4	Thailand		Stapylococcus epidermidis	2503151	217			173	n/a	n/a	n/a
1911	N3	Thailand		Staphylococcus aureus	2678331	863		9	--	n/a	n/a	n/a								y															y
1912	N7	Thailand		Staphylococcus aureus	2819837	383		9	--	n/a	n/a	n/a						y		Y					Y	y						Y	Y		y
1913	N8	Thailand		Staphylococcus haemolyticus	2469338	584				n/a	n/a	n/a
1918	PG2	Thailand		Staphylococcus saprophyticus	2880371	419				n/a	n/a	n/a
1919	PG3	Thailand		Staphylococcus saprophyticus	2701976	180				n/a	n/a	n/a
1920	PG4	Thailand		Staphylococcus haemolyticus	2773881	727				n/a	n/a	n/a
1921	PG5	Thailand		Staphylococcus saprophyticus	2720904	689				n/a	n/a	n/a
1924	Hu1	UK		Staphylococcus aureus	2764514	107	ST-97CC	97	--	n/a	n/a	n/a																							y
1925	Hu1NT	UK		Staphylococcus aureus	2759746	142	ST-97CC	97	--	n/a	n/a	n/a																							y
1926	Hu85c	UK		Staphylococcus aureus	2761759	143	ST-188CC	188	--	n/a	n/a	n/a		Y																					y
1927	Hu850v	UK		Staphylococcus aureus	2709098	525	ST-188CC	188	--	n/a	n/a	n/a		y																					y
1995	216089-B2	Switzerland		Stapylococcus epidermidis	2501225	852			2	n/a	n/a	n/a
1996	216089-B3	Switzerland		Stapylococcus epidermidis	2152166	976				n/a	n/a	n/a
1997	216089-B4	Switzerland		Stapylococcus epidermidis	2535100	801			2	n/a	n/a	n/a
1998	216089-B5	Switzerland		Stapylococcus epidermidis	2615098	356			2	n/a	n/a	n/a
2000	216090-B1	Switzerland		Stapylococcus epidermidis	2543665	848			2	n/a	n/a	n/a
2001	216090-B2	Switzerland		Stapylococcus epidermidis	2557615	680			2	n/a	n/a	n/a
2002	216090-B3	Switzerland		Staphylococcus aureus	2744469	260	ST-30CC	243	--	n/a	n/a	n/a						y		Y				Y	Y							y	y	Y
2003	216090-B4	Switzerland		Stapylococcus epidermidis	2525541	750				n/a	n/a	n/a
2006	216091-B1	Switzerland		Stapylococcus epidermidis	2519452	840				n/a	n/a	n/a
2007	216091-B2	Switzerland		Stapylococcus epidermidis	2568882	729				n/a	n/a	n/a
2008	216091-B3	Switzerland		Stapylococcus epidermidis	2478011	911			2	n/a	n/a	n/a
2009	216091-B4	Switzerland		Stapylococcus epidermidis	2521752	803				n/a	n/a	n/a
2013	216092-B2	Switzerland		Stapylococcus epidermidis	2555815	719			2	n/a	n/a	n/a
2014	216092-B3	Switzerland		Stapylococcus epidermidis	2628750	328				n/a	n/a	n/a
2015	216092-B4	Switzerland		Stapylococcus epidermidis	2493268	917				n/a	n/a	n/a
2018	216093-B1	Switzerland		Stapylococcus epidermidis	2359230	478			23	n/a	n/a	n/a
2019	216093-B2	Switzerland		Stapylococcus epidermidis	2363791	487			23	n/a	n/a	n/a
2020	216093-B3	Switzerland		Stapylococcus epidermidis	2366753	396			23	n/a	n/a	n/a
2021	216093-B4	Switzerland		Stapylococcus epidermidis	2391248	320			23	n/a	n/a	n/a
2022	216093-B5	Switzerland		Stapylococcus epidermidis	2375467	350			23	n/a	n/a	n/a
2025	216095-B2	Switzerland		Stapylococcus epidermidis	2287505	862				n/a	n/a	n/a
2026	216095-B3	Switzerland		Stapylococcus epidermidis	2355203	373				n/a	n/a	n/a
2027	216095-B4	Switzerland		Stapylococcus epidermidis	2408299	400			23	n/a	n/a	n/a
2028	216095-B5	Switzerland		Stapylococcus epidermidis	2399388	434			23	n/a	n/a	n/a
2029	216095-B6	Switzerland		Stapylococcus epidermidis	2363659	632				n/a	n/a	n/a
2037	216098-B2	Switzerland		Stapylococcus epidermidis	2379175	529			23	n/a	n/a	n/a
2038	216098-B3	Switzerland		Stapylococcus epidermidis	2423640	278			23	n/a	n/a	n/a
2039	216098-B4	Switzerland		Stapylococcus epidermidis	2401828	412			23	n/a	n/a	n/a
2040	216098-B5	Switzerland		Stapylococcus epidermidis	2374706	553			23	n/a	n/a	n/a
2041	216098-B6	Switzerland		Stapylococcus epidermidis	2334984	740				n/a	n/a	n/a
2043	Epi13-2	Switzerland		Stapylococcus epidermidis	2556103	774			2	n/a	n/a	n/a
2044	Epi13-3	Switzerland		Stapylococcus epidermidis	2618705	540			2	n/a	n/a	n/a
2045	Epi13-4	Switzerland		Stapylococcus epidermidis	2626368	354			2	n/a	n/a	n/a
2046	Epi13-5	Switzerland		Stapylococcus epidermidis	2593381	515			2	n/a	n/a	n/a
2047	Epi13-6	Switzerland		Stapylococcus epidermidis	2624301	389			2	n/a	n/a	n/a
2048	Epi42-1	Switzerland		Stapylococcus epidermidis	2343521	462			23	n/a	n/a	n/a
2049	Epi42-2	Switzerland		Stapylococcus epidermidis	2394907	492			23	n/a	n/a	n/a
2050	Epi42-3	Switzerland		Stapylococcus epidermidis	2388341	435			23	n/a	n/a	n/a
2051	Epi42-4	Switzerland		Stapylococcus epidermidis	2382538	469			23	n/a	n/a	n/a
2052	Epi42-5	Switzerland		Stapylococcus epidermidis	2429757	209			23	n/a	n/a	n/a
2054	4S	Poland	2015	Stapylococcus epidermidis	2539799	88				n/a	n/a	n/a			Y								Y
2055	34	Poland	2017	Stapylococcus epidermidis	2558976	83				n/a	n/a	n/a			Y								Y
2056	29	Poland	2017	Stapylococcus epidermidis	2543747	58				n/a	n/a	n/a			Y								Y
2057	SE90	Benin	2018	Stapylococcus epidermidis	2392074	1				n/a	n/a	n/a			Y								Y
2058	SE95	Benin	2018	Stapylococcus epidermidis	2407125	1				n/a	n/a	n/a			Y								Y
2059	UC7032	Italy	2013	Stapylococcus epidermidis	2491993	119			595	n/a	n/a	n/a			y								Y
2428	65.2	Poland	2017	Staphylococcus epidermidis	2536954	48				n/a	n/a	n/a			Y								Y
